# Supplementary material for: Insights into the Major Metabolites Involved in the Underground Floral Differentiation of Erythronium japonicum
Source: Biomed Res Int. 2022 May 13;2022:7431151. doi: 10.1155/2022/7431151 (PMC9122723; doi:10.1155/2022/7431151)
Supplement: Supplementary Materials — Figure S1: quality check for randomly selected sample. (a, b) Integral correlation chart of quantitative metabolite analysis. The x-axis represents retention time, the y-axis represents ion current intensity (PS), and peak represent relative content of the metabolite. (c) Total ion current (TIC) over time for sample 20. Figure S2: KEGG enrichment analysis. (a) KEGG enrichment for Az vs. Bz. (b) KEGG enrichment for Az vs. Cz. (c) KEGG enrichment for Az vs. Dz. Figure S3: KEGG enrichment analysis. (a) KEGG enrichment for Bz vs. Cz. (b) KEGG enrichment for Bz vs. Dz. (c) KEGG enrichment for Cz vs. Dz. Table S1: metabolic profile of E. japonicum floral developmental stages. Table S2: differentially accumulated metabolites (DAMs) between flower primordium differentiation (Az) and perianth differentiation stage (Bz). Table S3: differentially accumulated metabolites (DAMs) between flower primordium differentiation (Az) and stamen differentiation (Cz). Table S4: differentially accumulated metabolites (DAMs) between flower primordium differentiation (Az) and pistil differentiation period (Dz). Table S5: differentially accumulated metabolites (DAMs) between perianth differentiation stage (Bz) and stamen differentiation (Cz). Table S6: differentially accumulated metabolites (DAMs) between perianth differentiation stage (Bz) and pistil differentiation period (Dz). Table S7: differentially accumulated metabolites (DAMs) between stamen differentiation (Cz) and pistil differentiation period (Dz). Table S8: correlation of five selected DEGs (related to floral differentiation) with DAMs identified from comparison Az vs. Bz. [file 7431151.f1.zip › 7431151.f10.txt]

Table S6
Index	Formula	Compounds	Class I	Class II	CAS	Level	A1	A2	A3	D1	D2	D3	VIP	Fold_Change	Log2FC	Type	cpd_ID	kegg_map
pmb0490	C13H18N2O2	p-Coumaroylputrescine	Alkaloids	Phenolamine	34136-53-3	B	9,00E+00	9,00E+00	9,00E+00	6,92E+04	8,01E+04	8,32E+04	1,27E+00	8,61E+03	1,31E+01	up	C18326	ko00330,ko01100
Lmbn001981	C7H6O3	2,5-Dihydroxybenzaldehyde*	Phenolic acids	Phenolic acids	1194-98-5	B	9,00E+00	9,00E+00	9,00E+00	3,42E+04	3,70E+04	4,01E+04	1,27E+00	4,12E+03	1,20E+01	up	C05585	ko00350,ko01100
mws0072	C21H20O10	Apigenin-5-O-glucoside	Flavonoids	Flavonoid	28757-27-9	B	9,00E+00	9,00E+00	9,00E+00	1,69E+04	2,04E+04	1,16E+04	1,27E+00	1,81E+03	1,08E+01	up	--	--
Lmdp004892	C24H22O14	Kaempferol-3-O-(6''-malonyl)galactoside	Flavonoids	Flavonols	-	A	9,00E+00	9,00E+00	9,00E+00	1,28E+04	2,25E+04	1,10E+04	1,26E+00	1,71E+03	1,07E+01	up	--	--
pme0368	C27H30O14	Apigenin-7-O-rutinoside (Isorhoifolin)	Flavonoids	Flavonoid	552-57-8	B	9,00E+00	9,00E+00	9,00E+00	1,66E+04	1,24E+04	1,05E+04	1,27E+00	1,46E+03	1,05E+01	up	--	--
Lmpp003930	C30H26O12	Apigenin-7-O-(6''-p-Coumaryl)glucoside	Flavonoids	Flavonoid	-	B	9,00E+00	9,00E+00	9,00E+00	1,32E+04	1,03E+04	1,57E+04	1,27E+00	1,45E+03	1,05E+01	up	--	--
Hmjp002999	C28H32O16	Isorhamnetin-3-O-rutinoside (Narcissin)	Flavonoids	Flavonoid	604-80-8	B	9,00E+00	9,00E+00	9,00E+00	6,37E+03	9,68E+03	6,58E+03	1,27E+00	8,38E+02	9,71E+00	up	--	--
pmb2319	C23H48NO7P	LysoPC 15:0	Lipids	LPC	108273-89-8	A	9,00E+00	9,00E+00	9,00E+00	6,96E+03	6,10E+03	7,28E+03	1,27E+00	7,54E+02	9,56E+00	up	--	--
Lmtn002324	C19H28O11	Benzyl-(2''-O-glucosyl)glucoside	Phenolic acids	Phenolic acids	-	B	9,00E+00	9,00E+00	9,00E+00	5,12E+03	5,70E+03	5,71E+03	1,27E+00	6,12E+02	9,26E+00	up	C17564	--
pmn001394	C20H22O9	2,3,5,4'-Tetrahydroxystilbene-2-O-glucoside	Others	Stilbene	-	B	9,00E+00	9,00E+00	9,00E+00	4,57E+03	1,90E+03	6,40E+03	1,26E+00	4,77E+02	8,90E+00	up	--	--
mws4108	C21H20O5	1-Methoxyphaseollin	Lignans and Coumarins	Coumarins	157226-48-7	B	9,00E+00	9,00E+00	9,00E+00	3,30E+03	3,19E+03	4,16E+03	1,27E+00	3,94E+02	8,62E+00	up	--	--
Hmbn004734	C29H44O4	30-Norhederagenin	Steroids	Steroidal saponins	117654-06-5	B	9,00E+00	9,00E+00	9,00E+00	4,01E+03	3,47E+03	2,62E+03	1,27E+00	3,74E+02	8,55E+00	up	--	--
pmp000438	C30H50O2	Betulin	Terpenoids	Triterpene	473-98-3	B	9,00E+00	9,00E+00	9,00E+00	3,14E+03	2,86E+03	3,78E+03	1,27E+00	3,62E+02	8,50E+00	up	C08618	--
pmb2228	C27H56NO7P	LysoPC 19:0	Lipids	LPC	108273-88-7	B	9,00E+00	9,00E+00	9,00E+00	2,46E+03	2,03E+03	2,74E+03	1,27E+00	2,68E+02	8,06E+00	up	--	--
Lmhp007598	C27H52NO7P	LysoPC 19:2(2n isomer)	Lipids	LPC	-	B	7,30E+03	7,09E+03	7,77E+03	2,62E+05	2,60E+05	2,58E+05	1,27E+00	3,52E+01	5,14E+00	up	--	--
Hmbn005951	C21H20O7	1,3-O-Di-p-Coumaroylglycerol	Phenolic acids	Phenolic acids	-	A	5,51E+03	7,29E+03	6,70E+03	1,63E+05	1,38E+05	1,43E+05	1,26E+00	2,28E+01	4,51E+00	up	--	--
pmb0863	C24H46NO7P	LysoPC 16:2(2n isomer)	Lipids	LPC	-	A	1,57E+04	1,36E+04	1,31E+04	2,08E+05	2,05E+05	2,06E+05	1,27E+00	1,46E+01	3,87E+00	up	--	--
Lmhp008718	C25H48NO7P	LysoPC 17:2	Lipids	LPC	-	A	3,64E+04	3,26E+04	4,16E+04	4,98E+05	5,00E+05	5,09E+05	1,26E+00	1,36E+01	3,77E+00	up	--	--
Lmhp007840	C27H52NO7P	LysoPC 19:2	Lipids	LPC	-	A	5,10E+03	4,91E+03	4,27E+03	6,46E+04	6,47E+04	5,64E+04	1,26E+00	1,30E+01	3,70E+00	up	--	--
pmb2591	C13H14N2O3	N-Acetyl-L-Tryptophan	Amino acids and derivatives	Amino acids and derivatives	1218-34-4	A	1,53E+04	1,73E+04	1,15E+04	1,85E+05	1,81E+05	1,94E+05	1,26E+00	1,27E+01	3,66E+00	up	--	--
Lmhp008833	C24H48NO7P	LysoPC 16:1(2n isomer)	Lipids	LPC	-	A	1,31E+05	1,27E+05	1,36E+05	1,56E+06	1,56E+06	1,57E+06	1,27E+00	1,19E+01	3,57E+00	up	--	--
pmp001270	C24H48NO7P	LysoPC 16:1	Lipids	LPC	76790-27-7	A	1,39E+05	1,19E+05	1,24E+05	1,45E+06	1,43E+06	1,41E+06	1,27E+00	1,12E+01	3,49E+00	up	--	--
Lmhp009384	C33H58O14	1-Linoleoylglycerol-2,3-di-O-glucoside	Lipids	Glycerol ester	-	A	2,93E+03	3,16E+03	4,02E+03	3,27E+04	2,35E+04	4,24E+04	1,25E+00	9,76E+00	3,29E+00	up	--	--
Lmhp008513	C33H56O14	2-_-Linolenoyl-glycerol-1,3-di-O-glucoside	Lipids	Glycerol ester	-	A	2,72E+03	5,66E+03	3,35E+03	2,17E+04	5,03E+04	3,80E+04	1,21E+00	9,38E+00	3,23E+00	up	--	--
pmp001271	C33H58O14	1-Linoleoyl-sn-glycerol-diglucoside	Lipids	Free fatty acids	-	A	2,74E+03	3,06E+03	3,05E+03	2,78E+04	2,69E+04	2,66E+04	1,27E+00	9,18E+00	3,20E+00	up	--	--
pmn001319	C22H22O8	1-O-Feruloyl-3-O-p-Coumaroylglycerol	Phenolic acids	Phenolic acids	-	A	1,55E+03	1,17E+03	1,40E+03	1,20E+04	1,18E+04	1,16E+04	1,26E+00	8,63E+00	3,11E+00	up	--	--
Lmhp008744	C33H56O14	1-_-Linolenoyl-glycerol-2,3-di-O-glucoside	Lipids	Glycerol ester	-	A	4,30E+02	1,09E+03	5,76E+02	5,60E+03	4,31E+03	7,24E+03	1,22E+00	8,18E+00	3,03E+00	up	--	--
pmp001251	C26H50NO7P	LysoPC 18:2(2n isomer)	Lipids	LPC	-	A	2,56E+05	2,45E+05	2,55E+05	2,06E+06	2,06E+06	2,06E+06	1,27E+00	8,18E+00	3,03E+00	up	--	--
Zmhn002334	C16H20O9	6-O-Feruloyl-D-glucose	Phenolic acids	Phenolic acids	137887-25-3	A	6,96E+03	7,76E+03	6,02E+03	5,29E+04	4,79E+04	6,03E+04	1,26E+00	7,76E+00	2,96E+00	up	--	--
Lmhp011549	C28H56NO7P	LysoPC 20:1	Lipids	LPC	-	B	6,55E+03	8,54E+03	8,24E+03	5,86E+04	6,11E+04	5,87E+04	1,26E+00	7,65E+00	2,94E+00	up	--	--
Lmhp008589	C23H42NO7P	LysoPE 18:3(2n isomer)	Lipids	LPE	-	A	5,46E+05	5,44E+05	5,69E+05	3,97E+06	3,90E+06	4,02E+06	1,27E+00	7,16E+00	2,84E+00	up	--	--
Hmqp006235	C26H46NO7P	LysoPC 18:4	Lipids	LPC	-	A	2,66E+03	3,67E+03	2,82E+03	1,94E+04	2,33E+04	2,07E+04	1,26E+00	6,94E+00	2,80E+00	up	--	--
Lmhp008763	C21H42NO7P	LysoPE 16:1(2n isomer)	Lipids	LPE	-	A	1,14E+04	1,00E+04	9,79E+03	6,67E+04	7,58E+04	7,26E+04	1,26E+00	6,88E+00	2,78E+00	up	--	--
Hmyn007168	C22H45O9P	LysoPG 16:0	Lipids	Glycerol ester	-	B	1,94E+05	1,92E+05	1,93E+05	1,28E+06	1,33E+06	1,29E+06	1,27E+00	6,75E+00	2,76E+00	up	--	--
pmb0874	C23H44NO7P	LysoPE 18:2(2n isomer)	Lipids	LPE	-	A	1,86E+05	1,85E+05	1,78E+05	1,23E+06	1,26E+06	1,22E+06	1,27E+00	6,75E+00	2,75E+00	up	--	--
Lmhp009773	C27H46O9	1-_-Linolenoyl-glycerol-3-O-glucoside	Lipids	Glycerol ester	-	A	4,75E+03	4,66E+03	4,01E+03	3,63E+04	2,79E+04	2,53E+04	1,26E+00	6,67E+00	2,74E+00	up	--	--
Lmmn004145	C38H60O10	3-O-(2-O-Acetyl-glucosyl)oleanolic acid	Terpenoids	Triterpene	-	A	3,79E+04	1,11E+05	3,54E+04	4,04E+05	3,78E+05	4,19E+05	1,19E+00	6,50E+00	2,70E+00	up	--	--
Lmhp010190	C26H52NO7P	LysoPC 18:1(2n isomer)	Lipids	LPC	-	A	1,14E+06	1,28E+06	1,14E+06	7,77E+06	7,63E+06	7,44E+06	1,26E+00	6,42E+00	2,68E+00	up	--	--
Lmhp009590	C25H50NO7P	LysoPC 17:1	Lipids	LPC	-	A	1,15E+04	1,06E+04	6,88E+03	5,49E+04	6,20E+04	5,10E+04	1,24E+00	5,79E+00	2,53E+00	up	--	--
Lmhp010573	C27H48O9	1-Linoleoylglycerol-3-O-glucoside	Lipids	Glycerol ester	-	B	8,47E+03	6,26E+03	9,47E+03	5,10E+04	4,53E+04	4,14E+04	1,25E+00	5,69E+00	2,51E+00	up	--	--
Lmhp009190	C33H58O14	2-Linoleoylglycerol-1,3-di-O-glucoside	Lipids	Glycerol ester	-	A	1,58E+04	3,63E+04	2,02E+04	1,29E+05	1,35E+05	1,43E+05	1,22E+00	5,63E+00	2,49E+00	up	--	--
Rfmb26201	C30H38O14	Syringaresinol-4'-O-(6''-acetyl)glucoside	Lignans and Coumarins	Lignans	-	B	2,02E+03	4,61E+03	1,91E+03	1,61E+04	1,64E+04	1,55E+04	1,21E+00	5,63E+00	2,49E+00	up	--	--
Lmhp009526	C27H46O9	2-_-Linolenoyl-glycerol-1-O-glucoside	Lipids	Glycerol ester	-	B	9,48E+03	1,11E+04	8,43E+03	4,19E+04	5,74E+04	6,28E+04	1,25E+00	5,59E+00	2,48E+00	up	--	--
pmb0296	C21H40O4	1-Oleoyl-Sn-Glycerol	Lipids	Glycerol ester	129784-87-8	B	2,73E+04	5,05E+04	2,49E+04	1,95E+05	1,86E+05	1,90E+05	1,23E+00	5,56E+00	2,48E+00	up	--	--
pmb0034	C10H16N2O7	L-_-Glutamyl-L-Glutamic Acid	Amino acids and derivatives	Amino acids and derivatives	3929-61-1	A	4,81E+04	5,19E+04	5,18E+04	2,75E+05	2,99E+05	2,64E+05	1,26E+00	5,52E+00	2,46E+00	up	C01425	--
Hmbp006861	C23H24O9	1,2-O-Diferuloylglycerol*	Phenolic acids	Phenolic acids	-	A	2,29E+05	2,50E+05	2,19E+05	1,06E+06	1,47E+06	1,29E+06	1,26E+00	5,48E+00	2,45E+00	up	--	--
Lmhp010334	C27H48O9	2-Linoleoylglycerol-1-O-glucoside	Lipids	Glycerol ester	-	A	2,53E+04	2,37E+04	1,81E+04	8,21E+04	1,25E+05	1,37E+05	1,23E+00	5,14E+00	2,36E+00	up	--	--
pmp000091	C23H24O9	1,3-O-Diferuloylglycerol*	Phenolic acids	Phenolic acids	83008-46-2	A	3,28E+05	2,52E+05	2,87E+05	1,39E+06	1,50E+06	1,49E+06	1,26E+00	5,05E+00	2,34E+00	up	--	--
Lmhp009497	C25H44NO7P	LysoPE 20:4	Lipids	LPE	-	B	9,04E+02	1,03E+03	1,29E+03	5,06E+03	5,78E+03	5,27E+03	1,25E+00	4,99E+00	2,32E+00	up	--	--
pme1261	C9H19NO4	D-Panthenol	Others	Saccharides and Alcohols	81-13-0	B	8,13E+03	6,23E+03	7,27E+03	3,19E+04	3,61E+04	3,58E+04	1,26E+00	4,80E+00	2,26E+00	up	C05944	ko00770
Hmln003529	C18H26O10	Benzyl _-primeveroside	Others	Others	130622-31-0	B	7,98E+03	6,59E+03	4,78E+03	3,31E+04	2,63E+04	2,92E+04	1,24E+00	4,58E+00	2,20E+00	up	--	--
pmd0136	C26H54NO7P	LysoPC 18:0(2n isomer)	Lipids	LPC	-	B	2,62E+03	3,47E+03	2,76E+03	1,37E+04	1,50E+04	1,17E+04	1,25E+00	4,57E+00	2,19E+00	up	--	--
Cmjn004337	C18H26O10	Benzyl-(2''-O-xylosyl)glucoside	Phenolic acids	Phenolic acids	-	B	3,72E+03	5,85E+03	4,19E+03	1,93E+04	2,49E+04	1,85E+04	1,24E+00	4,56E+00	2,19E+00	up	--	--
pmd0132	C24H50NO7P	LysoPC 16:0(2n isomer)	Lipids	LPC	-	A	3,69E+05	3,52E+05	3,67E+05	1,66E+06	1,65E+06	1,64E+06	1,27E+00	4,54E+00	2,18E+00	up	--	--
pmb0382	C19H14O6	O-Feruloyl 4-hydroxycoumarin	Lignans and Coumarins	Coumarins	-	B	3,22E+05	2,88E+05	2,93E+05	1,22E+06	1,28E+06	1,27E+06	1,26E+00	4,18E+00	2,06E+00	up	--	--
HJN003	C17H22O10	1-O-Sinapoyl-D-glucose	Phenolic acids	Phenolic acids	-	B	1,50E+04	9,59E+03	1,68E+04	5,32E+04	5,81E+04	5,52E+04	1,23E+00	4,03E+00	2,01E+00	up	C01175	ko00940
pmp001273	C26H50NO7P	LysoPC 18:2	Lipids	LPC	-	A	3,61E+04	3,50E+04	3,39E+04	1,40E+05	1,44E+05	1,35E+05	1,27E+00	3,99E+00	2,00E+00	up	--	--
mws0668	C10H12N4O6	Xanthosine	Nucleotides and derivatives	Nucleotides and derivatives	146-80-5	A	9,54E+03	1,04E+04	7,36E+03	3,18E+04	3,54E+04	3,88E+04	1,25E+00	3,88E+00	1,96E+00	up	C01762	ko00230,ko00232,ko01100,ko01110,ko02010
Lmhp010514	C25H48NO7P	LysoPE 20:2(2n isomer)	Lipids	LPE	-	B	4,90E+03	3,87E+03	5,01E+03	1,78E+04	1,67E+04	1,77E+04	1,26E+00	3,79E+00	1,92E+00	up	--	--
Hmcp005535	C30H48O	_-Amyrenone	Terpenoids	Triterpene	638-96-0	B	2,16E+03	1,61E+03	2,45E+03	7,62E+03	8,63E+03	6,99E+03	1,24E+00	3,73E+00	1,90E+00	up	--	--
pma1303	C24H46NO7P	LysoPC 16:2	Lipids	LPC	-	B	7,55E+03	6,73E+03	5,30E+03	2,42E+04	2,34E+04	2,45E+04	1,25E+00	3,68E+00	1,88E+00	up	--	--
pmb0856	C23H46NO7P	LysoPE 18:1(2n isomer)	Lipids	LPE	-	B	8,47E+04	9,82E+04	7,75E+04	3,23E+05	3,13E+05	3,21E+05	1,26E+00	3,68E+00	1,88E+00	up	--	--
pmb0854	C26H48NO7P	LysoPC 18:3	Lipids	LPC	-	A	7,92E+05	7,85E+05	7,98E+05	3,38E+06	2,66E+06	2,66E+06	1,26E+00	3,66E+00	1,87E+00	up	--	--
Zmhn000785	C19H32O16	Di-O-Glucosylquinic acid	Phenolic acids	Phenolic acids	-	A	2,21E+05	3,25E+05	1,78E+05	8,15E+05	9,11E+05	8,67E+05	1,22E+00	3,58E+00	1,84E+00	up	--	--
Lmhp009129	C23H48NO7P	LysoPC 15:0(2n isomer)	Lipids	LPC	-	B	2,46E+03	3,12E+03	2,77E+03	1,10E+04	9,39E+03	9,02E+03	1,25E+00	3,53E+00	1,82E+00	up	--	--
pme3443	C11H12O4	Sinapinaldehyde	Phenolic acids	Phenolic acids	4206-58-0	A	2,39E+03	5,77E+03	4,60E+03	1,79E+04	1,37E+04	1,30E+04	1,16E+00	3,50E+00	1,81E+00	up	C05610	ko00940,ko01100,ko01110
Lmhp008801	C23H42NO7P	LysoPE 18:3	Lipids	LPE	-	A	2,08E+05	2,21E+05	2,12E+05	7,21E+05	7,40E+05	7,33E+05	1,27E+00	3,42E+00	1,77E+00	up	--	--
pmb0865	C26H48NO7P	LysoPC 18:3(2n isomer)	Lipids	LPC	-	A	8,41E+05	7,60E+05	7,88E+05	2,60E+06	2,74E+06	2,71E+06	1,26E+00	3,37E+00	1,75E+00	up	--	--
pmd0130	C22H46NO7P	LysoPC 14:0	Lipids	LPC	20559-16-4	B	3,62E+03	3,23E+03	3,04E+03	1,23E+04	9,72E+03	1,05E+04	1,25E+00	3,29E+00	1,72E+00	up	--	--
Hmcp005589	C30H48O	_-Amyrenone	Terpenoids	Triterpene	638-97-1	B	1,57E+03	1,59E+03	1,60E+03	6,31E+03	4,46E+03	4,58E+03	1,24E+00	3,22E+00	1,69E+00	up	--	--
Lmzn006284	C30H48O4	2_-Hydroxyursolic acid	Terpenoids	Triterpene	-	B	3,29E+03	3,94E+03	4,33E+03	1,08E+04	1,26E+04	9,92E+03	1,24E+00	2,88E+00	1,53E+00	up	--	--
Lmhp009890	C28H52NO7P	LysoPC 20:3	Lipids	LPC	1199257-41-4	B	2,64E+03	2,11E+03	2,66E+03	7,86E+03	7,10E+03	5,75E+03	1,23E+00	2,80E+00	1,48E+00	up	--	--
pmb0881	C23H44NO7P	LysoPE 18:2	Lipids	LPE	-	B	4,56E+04	4,48E+04	4,19E+04	1,24E+05	1,21E+05	1,23E+05	1,26E+00	2,78E+00	1,47E+00	up	--	--
pme3967	C12H17N5O5	2-(Dimethylamino)guanosine	Nucleotides and derivatives	Nucleotides and derivatives	2140-67-2	A	9,01E+04	9,61E+04	9,84E+04	2,51E+05	2,74E+05	2,61E+05	1,26E+00	2,77E+00	1,47E+00	up	--	--
pmp000087	C13H16O6	2-Feruloyl-sn-glycerol	Phenolic acids	Phenolic acids	-	B	2,05E+04	3,59E+04	1,49E+04	7,51E+04	5,52E+04	6,54E+04	1,13E+00	2,74E+00	1,46E+00	up	--	--
Lmhp009769	C22H44NO7P	LysoPE 17:1	Lipids	LPE	-	B	3,19E+03	2,01E+03	2,99E+03	6,82E+03	8,19E+03	6,99E+03	1,21E+00	2,69E+00	1,42E+00	up	--	--
Lmhp010908	C27H54NO7P	LysoPC 19:1	Lipids	LPC	-	B	3,25E+03	2,99E+03	3,37E+03	7,87E+03	7,71E+03	8,72E+03	1,26E+00	2,53E+00	1,34E+00	up	--	--
mws0823	C5H8O3	3-Methyl-2-Oxobutanoic acid	Organic acids	Organic acids	759-05-7	B	3,27E+04	2,92E+04	2,88E+04	7,87E+04	5,47E+04	9,25E+04	1,19E+00	2,49E+00	1,32E+00	up	C00141	ko00280,ko00290,ko00770,ko00966,ko01100,ko01110,ko01210,ko01230
mws1521	C13H18O7	Salicin	Phenolic acids	Phenolic acids	138-52-3	B	6,68E+03	9,25E+03	7,83E+03	1,85E+04	1,78E+04	2,22E+04	1,23E+00	2,46E+00	1,30E+00	up	C01451	ko00010
Lmbn000612	C5H7NO3	1-Pyrroline-4-hydroxy-2-carboxylic acid	Organic acids	Organic acids	9054-77-7	B	4,77E+03	8,12E+03	5,73E+03	1,48E+04	1,23E+04	1,67E+04	1,17E+00	2,35E+00	1,23E+00	up	C04282	ko00330,ko01100
pmb2406	C25H52NO7P	LysoPC 17:0	Lipids	LPC	50930-23-9	A	2,73E+03	3,06E+03	2,91E+03	6,29E+03	6,53E+03	7,53E+03	1,25E+00	2,34E+00	1,23E+00	up	--	--
pmp001281	C26H52NO7P	LysoPC 18:1	Lipids	LPC	-	A	4,22E+05	4,63E+05	4,31E+05	1,03E+06	1,01E+06	1,01E+06	1,26E+00	2,32E+00	1,21E+00	up	--	--
Lmbn005172	C9H10O3	2,6-Dimethoxybenzaldehyde	Phenolic acids	Phenolic acids	3392-97-0	A	3,93E+04	3,15E+04	3,61E+04	8,75E+04	7,63E+04	8,21E+04	1,25E+00	2,30E+00	1,20E+00	up	--	--
mws0574	C4H8O3	2-Hydroxyisobutyric acid	Organic acids	Organic acids	594-61-6	B	3,47E+03	3,35E+03	1,67E+03	7,03E+03	5,69E+03	6,51E+03	1,10E+00	2,27E+00	1,18E+00	up	C21297	--
mws0262	C4H6O6	L-Tartaric acid	Organic acids	Organic acids	87-69-4	B	1,07E+05	1,20E+05	1,13E+05	2,50E+05	2,36E+05	2,70E+05	1,26E+00	2,23E+00	1,15E+00	up	C00898	ko00630,ko01100
mws1212	C11H12O4	Methyl ferulate	Phenolic acids	Phenolic acids	2309-07-1	B	2,09E+04	1,97E+04	1,99E+04	4,73E+04	4,52E+04	4,07E+04	1,26E+00	2,20E+00	1,14E+00	up	--	--
Lmmn000214	C18H32O15	Solatriose	Others	Saccharides and Alcohols	528-40-5	A	1,60E+05	1,80E+05	1,69E+05	3,82E+05	3,22E+05	4,11E+05	1,24E+00	2,19E+00	1,13E+00	up	--	--
Lmbp001290	C5H9NO	(2R)-2-Hydroxy-2-methylbutanenitrile	Alkaloids	Alkaloids	122045-29-8	B	1,41E+04	1,34E+04	1,21E+04	2,62E+04	2,86E+04	3,15E+04	1,25E+00	2,18E+00	1,13E+00	up	C18796	ko00460,ko01110
Cmlp005557	C51H84O22	Protodioscin	Steroids	Steroidal saponins	55056-80-9	A	1,49E+03	1,92E+03	3,48E+03	3,47E+03	6,04E+03	5,53E+03	1,02E+00	2,18E+00	1,13E+00	up	C08907	--
Lmbn000216	C5H8O5	3-Methylmalic acid*	Organic acids	Organic acids	152204-30-3	A	2,37E+06	2,49E+06	2,23E+06	4,91E+06	5,42E+06	5,09E+06	1,26E+00	2,17E+00	1,12E+00	up	C06032	ko00290,ko00660,ko01100,ko01210,ko01230
pme2935	C5H8O3	2-Oxovaleric acid	Organic acids	Organic acids	1821-02-9	B	1,02E+04	1,43E+04	9,71E+03	2,12E+04	2,39E+04	2,87E+04	1,18E+00	2,15E+00	1,11E+00	up	C06255	--
Rfmb319	C6H11NO2	Pipecolic acid*	Amino acids and derivatives	Amino acids and derivatives	4043-87-2	B	6,66E+06	6,95E+06	7,11E+06	1,46E+07	1,36E+07	1,61E+07	1,25E+00	2,14E+00	1,10E+00	up	C00408	ko00310,ko00960,ko01100,ko01110
mws0467	C9H10O3	3-(4-Hydroxyphenyl)-propionic acid	Phenolic acids	Phenolic acids	501-97-3	A	9,92E+03	1,61E+04	8,33E+03	2,59E+04	2,39E+04	2,37E+04	1,13E+00	2,14E+00	1,10E+00	up	C01744	--
mws0263	C5H7NO3	5-Oxo-L-Proline	Amino acids and derivatives	Amino acids and derivatives	98-79-3	A	1,36E+04	1,46E+04	1,24E+04	3,85E+04	2,61E+04	2,22E+04	1,15E+00	2,14E+00	1,10E+00	up	C01879	ko00480,ko01100
pme0275	C5H8O3	4-Oxopentanoic Acid	Organic acids	Organic acids	123-76-2	B	2,78E+05	2,98E+05	2,81E+05	5,98E+05	6,09E+05	6,05E+05	1,26E+00	2,11E+00	1,08E+00	up	--	--
pme0122	C8H16N2O3	N6-Acetyl-L-lysine	Amino acids and derivatives	Amino acids and derivatives	692-04-6	A	1,44E+05	1,26E+05	1,50E+05	2,51E+05	3,36E+05	2,93E+05	1,22E+00	2,10E+00	1,07E+00	up	C02727	ko00310,ko01100
Zmyn000247	C5H8O5	2-Hydroxyglutaric Acid*	Organic acids	Organic acids	13095-48-2	A	2,37E+06	2,43E+06	2,44E+06	4,97E+06	5,13E+06	5,09E+06	1,27E+00	2,10E+00	1,07E+00	up	C03196	ko00310,ko01100
Zmhn002422	C16H20O9	1-O-Feruloyl-D-Glucose	Phenolic acids	Phenolic acids	-	A	1,68E+04	1,42E+04	1,76E+04	3,66E+04	2,89E+04	3,58E+04	1,22E+00	2,09E+00	1,06E+00	up	C17759	--
mws0491	C8H11N	Phenethylamine	Alkaloids	Alkaloids	64-04-0	A	2,94E+06	2,87E+06	2,95E+06	6,09E+06	5,88E+06	6,23E+06	1,26E+00	2,08E+00	1,05E+00	up	C05332	ko00360,ko01100
Lmhp012042	C21H38O4	2-Linoleoylglycerol	Lipids	Glycerol ester	3443-82-1	A	3,32E+05	3,75E+05	3,93E+05	7,03E+05	7,78E+05	7,91E+05	1,25E+00	2,07E+00	1,05E+00	up	--	--
pmb2620	C11H12O4	3,4-Dimethoxycinnamic acid	Phenolic acids	Phenolic acids	14737-89-4	B	7,69E+03	6,30E+03	9,30E+03	1,54E+04	1,72E+04	1,54E+04	1,21E+00	2,06E+00	1,04E+00	up	--	--
Lmrn003000	C9H10O3	2-Hydroxy-3-phenylpropanoic acid	Organic acids	Organic acids	7326-19-4	A	2,86E+04	2,59E+04	3,30E+04	5,33E+04	7,47E+04	5,19E+04	1,18E+00	2,05E+00	1,04E+00	up	C05607	ko00360,ko00960,ko01100
pmb0069	C7H7NO	Benzamide	Phenolic acids	Phenolic acids	55-21-0	B	6,13E+05	5,90E+05	6,12E+05	1,18E+06	1,24E+06	1,29E+06	1,26E+00	2,04E+00	1,03E+00	up	C09815	--
ML10179289	C8H10O	2-Phenylethanol	Phenolic acids	Phenolic acids	60-12-8	A	4,80E+05	5,02E+05	5,03E+05	9,69E+05	1,01E+06	1,04E+06	1,26E+00	2,03E+00	1,02E+00	up	C05853	ko00360
mws0458	C8H8O3	Vanillin	Phenolic acids	Phenolic acids	121-33-5	A	1,64E+04	1,39E+04	1,32E+04	3,10E+04	2,23E+04	3,46E+04	1,16E+00	2,02E+00	1,02E+00	up	C00755	ko00998,ko01100,ko01110
pme0490	C6H5NO2	Nicotinic acid (Vitamin B3)	Others	Vitamin	59-67-6	A	3,27E+04	2,79E+04	2,34E+04	4,93E+04	6,17E+04	5,85E+04	1,20E+00	2,02E+00	1,01E+00	up	C00253	ko00760,ko00960,ko01100,ko01110
Hmbn002692	C22H30O14	6'-O-Feruloyl-D-sucrose	Phenolic acids	Phenolic acids	118230-77-6	A	4,56E+04	4,28E+04	4,50E+04	1,05E+05	8,95E+04	7,46E+04	1,22E+00	2,02E+00	1,01E+00	up	--	--
pmb2940	C17H22O10	1-O-Glucosyl sinapate	Phenolic acids	Phenolic acids	78185-48-5	A	7,00E+03	4,49E+03	1,03E+04	1,82E+04	1,41E+04	1,15E+04	1,02E+00	2,01E+00	1,01E+00	up	--	--
pme0230	C10H13N5O4	Adenosine	Nucleotides and derivatives	Nucleotides and derivatives	58-61-7	A	3,28E+06	4,15E+06	3,55E+06	1,71E+06	1,88E+06	1,79E+06	1,24E+00	4,90E-01	-1,03E+00	down	C00212	ko00230,ko01100,ko02010
pmb1754	C5H15NO4P+	O-Phosphocholine	Alkaloids	Alkaloids	107-73-3	B	2,06E+06	1,90E+06	1,97E+06	9,20E+05	9,85E+05	9,51E+05	1,26E+00	4,81E-01	-1,06E+00	down	C00588	ko00564,ko01100
pmp001288	C28H32O14	Acacetin-7-O-rutinoside (Linarin)	Flavonoids	Flavonoid	480-36-4	B	5,64E+03	6,15E+03	4,40E+03	2,49E+03	1,89E+03	3,36E+03	1,13E+00	4,77E-01	-1,07E+00	down	--	--
pmb0981	C10H14N5O7P	Adenosine 5'-monophosphate	Nucleotides and derivatives	Nucleotides and derivatives	61-19-8	A	8,35E+05	9,38E+05	7,90E+05	3,96E+05	4,42E+05	3,66E+05	1,24E+00	4,70E-01	-1,09E+00	down	C00020	ko00230,ko00908,ko01100,ko01110
pme3011	C4H9NO2	_-Aminobutyric acid	Organic acids	Organic acids	56-12-2	B	4,24E+05	4,41E+05	4,40E+05	1,86E+05	2,20E+05	2,01E+05	1,26E+00	4,66E-01	-1,10E+00	down	C00334	ko00250,ko00330,ko00410,ko00650,ko00760,ko01100
mws0425	C5H6O4	Citraconic acid	Organic acids	Organic acids	498-23-7	B	8,62E+04	6,86E+04	5,66E+04	4,50E+04	3,47E+04	1,72E+04	1,02E+00	4,59E-01	-1,12E+00	down	C02226	ko00290,ko00660,ko01100,ko01210
mws0609	C10H12N5O7P	Guanosine 3',5'-cyclic monophosphate	Nucleotides and derivatives	Nucleotides and derivatives	7665-99-8	A	3,13E+04	3,46E+04	2,80E+04	1,48E+04	1,42E+04	1,37E+04	1,25E+00	4,55E-01	-1,14E+00	down	C00942	ko00230,ko01100
pmc0066	C10H13N4O7P	2'-Deoxyinosine-5'-monophosphate	Nucleotides and derivatives	Nucleotides and derivatives	3393-18-8	A	3,65E+06	3,60E+06	3,63E+06	1,61E+06	1,74E+06	1,51E+06	1,26E+00	4,47E-01	-1,16E+00	down	C06196	ko00230
Lmqp000873	C4H4O3	Succinic anhydride	Organic acids	Organic acids	108-30-5	B	2,43E+05	3,37E+05	2,44E+05	1,37E+05	1,11E+05	1,17E+05	1,21E+00	4,43E-01	-1,17E+00	down	C19524	--
pmb2871	C13H16O9	1-O-Gentisoyl-D-glucoside*	Phenolic acids	Phenolic acids	23445-11-6	A	2,39E+06	2,40E+06	2,42E+06	1,02E+06	1,10E+06	1,03E+06	1,26E+00	4,37E-01	-1,19E+00	down	--	--
Lmqn000432	C9H19O11P	1-(sn-Glycero-3-phospho)-1D-myo-inositol	Others	Saccharides and Alcohols	-	B	1,82E+04	2,10E+04	1,91E+04	7,44E+03	8,94E+03	8,92E+03	1,25E+00	4,34E-01	-1,20E+00	down	--	--
mws0884	C10H12N5O6P	Cyclic 3',5'-Adenylic acid	Nucleotides and derivatives	Nucleotides and derivatives	60-92-4	B	1,57E+04	2,35E+04	1,92E+04	7,62E+03	9,08E+03	8,20E+03	1,21E+00	4,27E-01	-1,23E+00	down	C00575	ko00230,ko01100
mws0192	C4H6O4	Succinic acid*	Organic acids	Organic acids	110-15-6	A	1,41E+07	1,34E+07	1,31E+07	5,66E+06	5,91E+06	5,72E+06	1,26E+00	4,26E-01	-1,23E+00	down	C00042	ko00020,ko00190,ko00250,ko00310,ko00350,ko00360,ko00620,ko00630,ko00640,ko00650,ko00760,ko00920,ko01100,ko01110,ko01200
pme3311	C6H14O12P2	D-Fructose-1,6-biphosphate	Others	Saccharides and Alcohols	488-69-7	B	2,60E+04	2,50E+04	2,50E+04	9,73E+03	1,18E+04	1,06E+04	1,25E+00	4,23E-01	-1,24E+00	down	C00354	ko00400,ko00710,ko01100,ko01110,ko01200
pmn001367	C13H16O9	Protocatechuic acid-4-O-glucoside*	Phenolic acids	Phenolic acids	-	A	1,42E+06	1,59E+06	1,64E+06	6,21E+05	6,16E+05	6,64E+05	1,26E+00	4,08E-01	-1,29E+00	down	--	--
pme2117	C10H15N5O10P2	Adenosine 5'-diphosphate	Nucleotides and derivatives	Nucleotides and derivatives	58-64-0	A	8,84E+04	6,94E+04	8,05E+04	2,46E+04	4,12E+04	3,03E+04	1,19E+00	4,03E-01	-1,31E+00	down	C00008	ko00190,ko00195,ko00230,ko00908,ko01100,ko01110
mws0470	C4H6O4	Methylmalonic acid*	Organic acids	Organic acids	516-05-2	A	1,57E+07	1,55E+07	1,44E+07	6,04E+06	5,77E+06	6,28E+06	1,26E+00	3,96E-01	-1,33E+00	down	C02170	ko00240,ko00280,ko00640,ko01100
pmb2221	C18H39NO3	4-Hydroxysphinganine	Lipids	Sphingolipids	554-62-1	A	2,12E+06	2,23E+06	2,05E+06	8,29E+05	8,72E+05	8,33E+05	1,26E+00	3,96E-01	-1,34E+00	down	C12144	ko00600,ko01100
pme3096	C3H5NO4	Aminomalonic acid	Organic acids	Organic acids	1068-84-4	B	5,54E+05	5,56E+05	4,65E+05	2,15E+05	1,92E+05	2,13E+05	1,25E+00	3,94E-01	-1,34E+00	down	C00872	--
Xmgp006913	C20H20O5	2,4,2',4'-tetrahydroxy-3'-prenylchalcone	Flavonoids	Chalcones	-	B	1,77E+04	1,80E+04	1,87E+04	6,85E+03	6,69E+03	6,30E+03	1,26E+00	3,65E-01	-1,45E+00	down	--	--
mws0180	C7H6O4	2,5-Dihydroxybenzoic acid; Gentisic Acid*	Phenolic acids	Phenolic acids	490-79-9	B	1,67E+04	1,39E+04	2,19E+04	5,84E+03	6,34E+03	6,98E+03	1,22E+00	3,64E-01	-1,46E+00	down	C00628	ko00350,ko01100
mws0001	C4H8N2O3	L-Asparagine	Amino acids and derivatives	Amino acids and derivatives	70-47-3	A	7,22E+05	6,66E+05	6,54E+05	2,07E+05	2,53E+05	1,79E+05	1,25E+00	3,13E-01	-1,68E+00	down	C00152	ko00250,ko00460,ko00970,ko01100,ko01110,ko01230
mws0120	C8H20NO6P	Choline Alfoscerate	Lipids	PC	28319-77-9	A	3,63E+05	3,84E+05	3,11E+05	1,04E+05	1,07E+05	8,14E+04	1,25E+00	2,76E-01	-1,86E+00	down	C00670	ko00564,ko00565
mws0183	C7H6O4	3,4-Dihydroxybenzoic acid (Protocatechuic acid)*	Phenolic acids	Phenolic acids	99-50-3	A	4,35E+04	5,70E+04	4,13E+04	9,55E+03	1,40E+04	1,38E+04	1,23E+00	2,63E-01	-1,92E+00	down	C00230	ko01100,ko01110
mws2213	C9H8O2	Cinnamic acid	Phenolic acids	Phenolic acids	140-10-3	A	3,57E+04	3,54E+04	3,38E+04	6,70E+03	8,34E+03	6,08E+03	1,26E+00	2,01E-01	-2,31E+00	down	C00423	ko00130,ko00360,ko00940,ko00998,ko01100,ko01110
pmp001252	C17H17NO3	p-Coumaroyltyramine	Alkaloids	Phenolamine	36417-86-4	A	8,19E+03	5,86E+03	8,38E+03	9,00E+00	9,00E+00	9,00E+00	1,27E+00	1,20E-03	-9,70E+00	down	--	--
Hmbp003234	C12H14O6	1-O-Caffeoylglycerol	Lipids	Glycerol ester	-	B	1,17E+04	1,05E+04	1,10E+04	9,00E+00	9,00E+00	9,00E+00	1,27E+00	8,14E-04	-1,03E+01	down	--	--
HJN055	C21H24O10	Dihydrocharcone-4'-O-glucoside	Flavonoids	Chalcones	-	B	3,45E+03	4,41E+04	2,49E+03	9,00E+00	9,00E+00	9,00E+00	1,22E+00	5,39E-04	-1,09E+01	down	--	--
mws0639	C7H6O4	2,3-Dihydroxybenzoic Acid*	Organic acids	Organic acids	303-38-8	A	3,02E+04	3,61E+04	3,30E+04	9,00E+00	9,00E+00	9,00E+00	1,27E+00	2,72E-04	-1,18E+01	down	C00196	ko01110
