# Supplementary material for: Insights into the Major Metabolites Involved in the Underground Floral Differentiation of Erythronium japonicum
Source: Biomed Res Int. 2022 May 13;2022:7431151. doi: 10.1155/2022/7431151 (PMC9122723; doi:10.1155/2022/7431151)
Supplement: Supplementary Materials — Figure S1: quality check for randomly selected sample. (a, b) Integral correlation chart of quantitative metabolite analysis. The x-axis represents retention time, the y-axis represents ion current intensity (PS), and peak represent relative content of the metabolite. (c) Total ion current (TIC) over time for sample 20. Figure S2: KEGG enrichment analysis. (a) KEGG enrichment for Az vs. Bz. (b) KEGG enrichment for Az vs. Cz. (c) KEGG enrichment for Az vs. Dz. Figure S3: KEGG enrichment analysis. (a) KEGG enrichment for Bz vs. Cz. (b) KEGG enrichment for Bz vs. Dz. (c) KEGG enrichment for Cz vs. Dz. Table S1: metabolic profile of E. japonicum floral developmental stages. Table S2: differentially accumulated metabolites (DAMs) between flower primordium differentiation (Az) and perianth differentiation stage (Bz). Table S3: differentially accumulated metabolites (DAMs) between flower primordium differentiation (Az) and stamen differentiation (Cz). Table S4: differentially accumulated metabolites (DAMs) between flower primordium differentiation (Az) and pistil differentiation period (Dz). Table S5: differentially accumulated metabolites (DAMs) between perianth differentiation stage (Bz) and stamen differentiation (Cz). Table S6: differentially accumulated metabolites (DAMs) between perianth differentiation stage (Bz) and pistil differentiation period (Dz). Table S7: differentially accumulated metabolites (DAMs) between stamen differentiation (Cz) and pistil differentiation period (Dz). Table S8: correlation of five selected DEGs (related to floral differentiation) with DAMs identified from comparison Az vs. Bz. [file 7431151.f1.zip › 7431151.f11.txt]

	Table S8: Correlation of five selected DEGs (related to floral differentiation) with DAMs identified from comparison Az vs. Bz
					Cluster-35905.71088	Cluster-35905.59843	Cluster-35905.55785	Cluster-35905.51067	Cluster-35905.46244
	metaName	Formula	Compounds	Class	ELF 3	flowering locus K homology domain-like isoform X1	cullin-1 (A)	PHD finger-containing protein 1
1	Lmhp007598	C27H52NO7P	LysoPC 19:2(2n isomer)	Lipids	0,958	0,909	0,928	0,954	0,898
2	pmb0881	C23H44NO7P	LysoPE 18:2	Lipids	0,952	0,898	0,925	0,951	0,895
3	Hmqp006235	C26H46NO7P	LysoPC 18:4	Lipids	0,946	0,874	0,876	0,915	0,849
4	pmb0874	C23H44NO7P	LysoPE 18:2(2n isomer)	Lipids	0,944	0,882	0,907	0,935	0,883
5	Lmzn006284	C30H48O4	2_-Hydroxyursolic acid	Terpenoids	0,943	0,908	0,879	0,925	#N/A
6	Lmhp011549	C28H56NO7P	LysoPC 20:1	Lipids	0,943	0,879	0,888	0,918	0,879
7	Lmpp003930	C30H26O12	Apigenin-7-O-(6''-p-Coumaryl)glucoside	Flavonoids	0,941	0,867	0,887	0,924	0,843
8	pme0368	C27H30O14	Apigenin-7-O-rutinoside (Isorhoifolin)	Flavonoids	0,941	0,868	0,893	0,924	0,854
9	Lmbn000216	C5H8O5	3-Methylmalic acid*	Organic acids	0,937	0,862	0,882	0,914	0,866
10	Lmhp008801	C23H42NO7P	LysoPE 18:3	Lipids	0,937	0,861	0,868	0,914	#N/A
11	Zmyn000247	C5H8O5	2-Hydroxyglutaric Acid*	Organic acids	0,936	0,854	0,879	0,905	0,86
12	Cmjn004337	C18H26O10	Benzyl-(2''-O-xylosyl)glucoside	Phenolic acids	0,934	0,92	0,876	0,899	0,835
13	Lmhp010514	C25H48NO7P	LysoPE 20:2(2n isomer)	Lipids	0,933	0,96	0,966	0,985	0,89
14	Lmhp008718	C25H48NO7P	LysoPC 17:2	Lipids	0,933	0,862	0,886	0,917	0,859
15	pmp001273	C26H50NO7P	LysoPC 18:2	Lipids	0,932	0,855	0,883	0,91	0,865
16	Lmhp008589	C23H42NO7P	LysoPE 18:3(2n isomer)	Lipids	0,931	0,852	0,871	0,911	0,818
17	Lmhp007840	C27H52NO7P	LysoPC 19:2	Lipids	0,93	0,87	0,899	0,921	0,897
18	mws0262	C4H6O6	L-Tartaric acid	Organic acids	0,929	0,839	0,861	0,892	0,843
19	Hmln003529	C18H26O10	Benzyl _-primeveroside	Others	0,929	0,903	0,947	0,945	0,944
20	pmp001251	C26H50NO7P	LysoPC 18:2(2n isomer)	Lipids	0,927	0,848	0,873	0,907	0,848
21	Lmhp009497	C25H44NO7P	LysoPE 20:4	Lipids	0,926	0,888	0,873	0,92	0,84
22	Lmtn002324	C19H28O11	Benzyl-(2''-O-glucosyl)glucoside	Phenolic acids	0,925	0,84	0,858	0,901	0,808
23	pmb2319	C23H48NO7P	LysoPC 15:0	Lipids	0,925	0,844	0,871	0,903	0,848
24	pmb0490	C13H18N2O2	p-Coumaroylputrescine	Alkaloids	0,924	0,838	0,86	0,898	0,827
25	Lmhp009384	C33H58O14	1-Linoleoylglycerol-2,3-di-O-glucoside	Lipids	0,922	0,845	0,855	0,896	0,81
26	mws0072	C21H20O10	Apigenin-5-O-glucoside	Flavonoids	0,921	0,847	0,877	0,899	0,877
27	Zmhn000785	C19H32O16	Di-O-Glucosylquinic acid	Phenolic acids	0,919	0,893	0,882	0,915	#N/A
28	pme3443	C11H12O4	Sinapinaldehyde	Phenolic acids	0,917	0,902	0,849	0,873	0,879
29	Lmhp008833	C24H48NO7P	LysoPC 16:1(2n isomer)	Lipids	0,917	0,85	0,878	0,901	0,881
30	pmb2228	C27H56NO7P	LysoPC 19:0	Lipids	0,916	0,828	0,859	0,889	0,843
31	Lmhp010573	C27H48O9	1-Linoleoylglycerol-3-O-glucoside	Lipids	0,915	0,852	0,887	0,901	0,875
32	Lmhp008763	C21H42NO7P	LysoPE 16:1(2n isomer)	Lipids	0,914	0,846	0,882	0,902	0,89
33	Lmhp010334	C27H48O9	2-Linoleoylglycerol-1-O-glucoside	Lipids	0,911	0,824	0,85	0,891	0,825
34	pmb0863	C24H46NO7P	LysoPC 16:2(2n isomer)	Lipids	0,909	0,821	0,855	0,888	0,837
35	pmp001270	C24H48NO7P	LysoPC 16:1	Lipids	0,907	0,837	0,872	0,895	0,877
36	Lmhp009190	C33H58O14	2-Linoleoylglycerol-1,3-di-O-glucoside	Lipids	0,905	0,809	0,802	0,834	0,814
37	Rfmb26201	C30H38O14	Syringaresinol-4'-O-(6''-acetyl)glucoside	Lignans and Coumarins	0,904	0,839	0,813	0,859	#N/A
38	pmb0854	C26H48NO7P	LysoPC 18:3	Lipids	0,903	0,821	0,841	0,887	#N/A
39	Lmhp008513	C33H56O14	2-_-Linolenoyl-glycerol-1,3-di-O-glucoside	Lipids	0,9	#N/A	#N/A	0,839	#N/A
40	Lmbn001981	C7H6O3	2,5-Dihydroxybenzaldehyde*	Phenolic acids	0,897	0,8	0,819	0,867	#N/A
41	Zmgn000173	C5H10O5	D-Ribose	Others	0,895	0,806	#N/A	0,837	#N/A
42	mws4108	C21H20O5	1-Methoxyphaseollin	Lignans and Coumarins	0,895	#N/A	0,814	0,861	#N/A
43	pma1303	C24H46NO7P	LysoPC 16:2	Lipids	0,894	0,808	0,852	0,883	0,847
44	pmp001271	C33H58O14	1-Linoleoyl-sn-glycerol-diglucoside	Lipids	0,893	0,81	0,83	0,873	0,812
45	pmp000438	C30H50O2	Betulin	Terpenoids	0,892	#N/A	0,81	0,853	#N/A
46	Lmhp010908	C27H54NO7P	LysoPC 19:1	Lipids	0,889	0,816	0,85	0,878	0,853
47	pmn001319	C22H22O8	1-O-Feruloyl-3-O-p-Coumaroylglycerol	Phenolic acids	0,884	0,821	0,861	0,867	0,888
48	mws1212	C11H12O4	Methyl ferulate	Phenolic acids	0,883	#N/A	0,818	0,859	#N/A
49	Lmhp009890	C28H52NO7P	LysoPC 20:3	Lipids	0,882	0,824	0,863	0,881	0,824
50	pmd0132	C24H50NO7P	LysoPC 16:0(2n isomer)	Lipids	0,881	0,82	0,853	0,868	0,886
51	HJN003	C17H22O10	1-O-Sinapoyl-D-glucose	Phenolic acids	0,88	0,857	0,876	0,919	#N/A
52	Hmbn004734	C29H44O4	30-Norhederagenin	Steroids	0,877	#N/A	#N/A	0,843	#N/A
53	Lmhp009590	C25H50NO7P	LysoPC 17:1	Lipids	0,877	0,804	0,848	0,869	0,875
54	Hmyn007168	C22H45O9P	LysoPG 16:0	Lipids	0,875	#N/A	#N/A	0,837	#N/A
55	pmb0865	C26H48NO7P	LysoPC 18:3(2n isomer)	Lipids	0,874	#N/A	0,8	0,849	#N/A
56	Lmhp009769	C22H44NO7P	LysoPE 17:1	Lipids	0,873	0,823	0,881	0,889	0,863
57	Lmbn005172	C9H10O3	2,6-Dimethoxybenzaldehyde	Phenolic acids	0,871	0,907	0,936	0,939	0,922
58	Hmbn005951	C21H20O7	1,3-O-Di-p-Coumaroylglycerol	Phenolic acids	0,861	#N/A	#N/A	0,807	#N/A
59	Lmhp009034	C21H42NO7P	LysoPE 16:1	Lipids	0,857	0,83	0,894	0,878	0,938
60	pme3967	C12H17N5O5	2-(Dimethylamino)guanosine	Nucleotides and derivatives	0,856	#N/A	#N/A	0,81	#N/A
61	Lmhp009526	C27H46O9	2-_-Linolenoyl-glycerol-1-O-glucoside	Lipids	0,852	#N/A	#N/A	#N/A	#N/A
62	Lmrn003000	C9H10O3	2-Hydroxy-3-phenylpropanoic acid	Organic acids	0,847	0,877	0,897	0,865	0,898
63	ML10171848	C5H8O5	D-Arabinono-1,4-lactone	Others	0,846	#N/A	#N/A	0,816	0,804
64	pmb0856	C23H46NO7P	LysoPE 18:1(2n isomer)	Lipids	0,842	#N/A	#N/A	0,813	0,862
65	Lmhp009129	C23H48NO7P	LysoPC 15:0(2n isomer)	Lipids	0,841	#N/A	0,823	0,822	0,903
66	Lmhp009773	C27H46O9	1-_-Linolenoyl-glycerol-3-O-glucoside	Lipids	0,84	#N/A	#N/A	0,815	#N/A
67	Lmhp010190	C26H52NO7P	LysoPC 18:1(2n isomer)	Lipids	0,838	#N/A	#N/A	#N/A	0,808
68	pmd0136	C26H54NO7P	LysoPC 18:0(2n isomer)	Lipids	0,837	#N/A	#N/A	#N/A	0,808
69	Lmmn004145	C38H60O10	3-O-(2-O-Acetyl-glucosyl)oleanolic acid	Terpenoids	0,833	#N/A	#N/A	#N/A	#N/A
70	pmb0296	C21H40O4	1-Oleoyl-Sn-Glycerol	Lipids	0,826	#N/A	#N/A	#N/A	#N/A
71	Hmbp006861	C23H24O9	1,2-O-Diferuloylglycerol*	Phenolic acids	0,811	#N/A	#N/A	#N/A	0,822
72	pmp000091	C23H24O9	1,3-O-Diferuloylglycerol*	Phenolic acids	0,809	#N/A	#N/A	#N/A	#N/A
73	Lmhp008744	C33H56O14	1-_-Linolenoyl-glycerol-2,3-di-O-glucoside	Lipids	0,809	#N/A	#N/A	#N/A	#N/A
74	mws1521	C13H18O7	Salicin	Phenolic acids	0,801	0,843	0,848	0,821	0,923
75	pme2117	C10H15N5O10P2	Adenosine 5'-diphosphate	Nucleotides and derivatives	-0,814	-0,814	-0,802	-0,833	-0,815
76	Lmqp000873	C4H4O3	Succinic anhydride	Organic acids	-0,837	#N/A	#N/A	-0,819	#N/A
77	mws0639	C7H6O4	2,3-Dihydroxybenzoic Acid*	Organic acids	-0,847	-0,928	-0,931	-0,915	-0,909
78	pme3011	C4H9NO2	_-Aminobutyric acid	Organic acids	-0,859	#N/A	#N/A	-0,832	-0,801
79	pmn001367	C13H16O9	Protocatechuic acid-4-O-glucoside*	Phenolic acids	-0,875	#N/A	-0,811	-0,846	#N/A
80	HJN055	C21H24O10	Dihydrocharcone-4'-O-glucoside	Flavonoids	-0,88	#N/A	-0,844	-0,882	#N/A
81	pmb2871	C13H16O9	1-O-Gentisoyl-D-glucoside*	Phenolic acids	-0,898	-0,801	-0,838	-0,864	-0,837
82	Hmbp003234	C12H14O6	1-O-Caffeoylglycerol	Lipids	-0,921	-0,83	-0,849	-0,892	#N/A
83	mws0192	C4H6O4	Succinic acid*	Organic acids	-0,924	-0,839	-0,855	-0,893	-0,824
84	mws0001	C4H8N2O3	L-Asparagine	Amino acids and derivatives	-0,924	-0,864	-0,883	-0,896	-0,899
85	mws0120	C8H20NO6P	Choline Alfoscerate	Lipids	-0,933	-0,876	-0,878	-0,925	#N/A
86	pme3096	C3H5NO4	Aminomalonic acid	Organic acids	-0,939	-0,86	-0,875	-0,905	-0,827
87	mws0470	C4H6O4	Methylmalonic acid*	Organic acids	-0,947	-0,869	-0,887	-0,922	-0,834
