# Supplementary material for: Insights into the Major Metabolites Involved in the Underground Floral Differentiation of Erythronium japonicum
Source: Biomed Res Int. 2022 May 13;2022:7431151. doi: 10.1155/2022/7431151 (PMC9122723; doi:10.1155/2022/7431151)
Supplement: Supplementary Materials — Figure S1: quality check for randomly selected sample. (a, b) Integral correlation chart of quantitative metabolite analysis. The x-axis represents retention time, the y-axis represents ion current intensity (PS), and peak represent relative content of the metabolite. (c) Total ion current (TIC) over time for sample 20. Figure S2: KEGG enrichment analysis. (a) KEGG enrichment for Az vs. Bz. (b) KEGG enrichment for Az vs. Cz. (c) KEGG enrichment for Az vs. Dz. Figure S3: KEGG enrichment analysis. (a) KEGG enrichment for Bz vs. Cz. (b) KEGG enrichment for Bz vs. Dz. (c) KEGG enrichment for Cz vs. Dz. Table S1: metabolic profile of E. japonicum floral developmental stages. Table S2: differentially accumulated metabolites (DAMs) between flower primordium differentiation (Az) and perianth differentiation stage (Bz). Table S3: differentially accumulated metabolites (DAMs) between flower primordium differentiation (Az) and stamen differentiation (Cz). Table S4: differentially accumulated metabolites (DAMs) between flower primordium differentiation (Az) and pistil differentiation period (Dz). Table S5: differentially accumulated metabolites (DAMs) between perianth differentiation stage (Bz) and stamen differentiation (Cz). Table S6: differentially accumulated metabolites (DAMs) between perianth differentiation stage (Bz) and pistil differentiation period (Dz). Table S7: differentially accumulated metabolites (DAMs) between stamen differentiation (Cz) and pistil differentiation period (Dz). Table S8: correlation of five selected DEGs (related to floral differentiation) with DAMs identified from comparison Az vs. Bz. [file 7431151.f1.zip › 7431151.f4.txt]

Table S1. Metabolic profile of E. japonicum floral developmental stages
Index	Q1 (Da)	Q3 (Da)	Molecular Weight (Da)	Formula	Ionization model	Compounds	Class I	Class II	CAS	Level	A1	A2	A3	B1	B2	B3	C1	C2	C3	D1	D2	D3	mix01	mix02	mix03	cpd_ID	kegg_map
pme3200	7,40E+01	5,70E+01	7,31E+01	C2H7N3	[M+H]+	1-methylguanidine	Nucleotides and derivatives	Nucleotides and derivatives	471-29-4	B	2,92E+04	2,57E+04	2,94E+04	2,97E+04	2,11E+04	2,13E+04	2,72E+04	3,14E+04	2,90E+04	2,23E+04	2,67E+04	3,23E+04	2,75E+04	2,56E+04	2,79E+04	C02294	--
pmb0782	8,61E+01	6,92E+01	8,51E+01	C5H11N	[M+H]+	Piperidine	Alkaloids	Alkaloids	110-89-4	B	3,60E+06	3,99E+06	3,41E+06	2,29E+06	2,87E+06	2,16E+06	5,05E+06	6,49E+06	5,43E+06	2,25E+06	2,21E+06	1,94E+06	4,28E+06	3,82E+06	3,67E+06	C01746	ko00960
pme1974	8,70E+01	4,30E+01	8,80E+01	C3H4O3	[M-H]-	Pyruvic acid	Organic acids	Organic acids	127-17-3	B	1,98E+04	1,32E+04	1,48E+04	2,06E+04	1,65E+04	1,90E+04	1,17E+04	8,12E+03	1,18E+04	2,00E+04	1,02E+04	1,58E+04	1,32E+04	2,65E+04	1,41E+04	C00022	ko00010,ko00020,ko00030,ko00040,ko00053,ko00250,ko00260,ko00261,ko00270,ko00290,ko00330,ko00350,ko00360,ko00430,ko00440,ko00620,ko00630,ko00650,ko00660,ko00710,ko00730,ko00760,ko00770,ko00900,ko01100,ko01110,ko01200,ko01210,ko01230
pme2292	8,91E+01	7,21E+01	8,81E+01	C4H12N2	[M+H]+	Putrescine	Alkaloids	Phenolamine	110-60-1	B	5,31E+05	3,84E+05	3,97E+05	5,46E+05	5,33E+05	5,48E+05	6,82E+05	6,13E+05	6,55E+05	4,72E+05	5,14E+05	5,53E+05	5,02E+05	5,70E+05	5,72E+05	C00134	ko00330,ko00472,ko00480,ko00960,ko01100,ko01110,ko02010
pma6298	9,60E+01	6,81E+01	9,50E+01	C5H5NO	[M+H]+	3-Hydroxypyridine	Alkaloids	Alkaloids	109-00-2	B	2,90E+04	2,97E+04	2,68E+04	1,98E+04	1,63E+04	1,90E+04	2,08E+04	2,47E+04	2,63E+04	2,19E+04	2,42E+04	2,08E+04	2,57E+04	2,07E+04	1,96E+04	--	--
Lmbp001290	1,00E+02	5,51E+01	9,91E+01	C5H9NO	[M+H]+	(2R)-2-Hydroxy-2-methylbutanenitrile	Alkaloids	Alkaloids	122045-29-8	B	1,41E+04	1,34E+04	1,21E+04	2,67E+04	2,11E+04	1,94E+04	4,07E+04	3,71E+04	3,86E+04	2,62E+04	2,86E+04	3,15E+04	2,22E+04	3,02E+04	2,80E+04	C18796	ko00460,ko01110
Lmqp000873	1,01E+02	5,50E+01	1,00E+02	C4H4O3	[M+H]+	Succinic anhydride	Organic acids	Organic acids	108-30-5	B	2,43E+05	3,37E+05	2,44E+05	1,08E+05	1,38E+05	1,22E+05	1,20E+05	1,40E+05	8,91E+04	1,37E+05	1,11E+05	1,17E+05	1,86E+05	1,57E+05	1,27E+05	C19524	--
mws4052	1,02E+02	5,61E+01	1,01E+02	C4H7NO2	[M+H]+	1-Aminocyclopropane-1-carboxylic acid	Organic acids	Organic acids	22059-21-8	B	5,77E+05	6,55E+05	6,05E+05	4,20E+05	4,45E+05	3,98E+05	2,74E+05	3,04E+05	3,30E+05	3,33E+05	3,77E+05	2,72E+05	4,80E+05	4,00E+05	3,15E+05	C01234	ko00270,ko01100,ko01110
Lmgn000219	1,01E+02	5,50E+01	1,02E+02	C4H6O3	[M-H]-	Succinic semialdehyde	Organic acids	Organic acids	692-29-5	B	3,09E+03	4,98E+03	3,51E+03	5,37E+03	5,50E+03	6,58E+03	7,03E+03	1,11E+04	1,31E+04	5,94E+03	5,89E+03	5,91E+03	7,88E+03	6,95E+03	1,03E+04	C00232	ko00250,ko00350,ko00650,ko00750,ko00760,ko01100,ko01200
pme1841	1,03E+02	8,61E+01	1,02E+02	C5H14N2	[M+H]+	Cadaverine	Alkaloids	Phenolamine	462-94-2	B	4,97E+03	7,56E+03	6,71E+03	3,49E+03	2,93E+03	5,54E+03	5,36E+03	6,67E+03	4,43E+03	6,54E+03	6,03E+03	5,52E+03	5,12E+03	3,46E+03	3,08E+03	C01672	ko00310,ko00480,ko00960,ko01100,ko01110
pme3033	1,04E+02	8,60E+01	1,03E+02	C4H9NO2	[M+H]+	N,N-Dimethylglycine	Amino acids and derivatives	Amino acids and derivatives	1118-68-9	A	5,32E+05	5,20E+05	5,16E+05	2,87E+05	3,17E+05	2,90E+05	3,13E+05	3,01E+05	2,94E+05	3,73E+05	3,67E+05	3,70E+05	3,72E+05	3,81E+05	3,61E+05	C01026	ko00260,ko01100
pme3017	1,04E+02	5,80E+01	1,03E+02	C4H9NO2	[M+H]+	2-Aminoisobutyric acid	Amino acids and derivatives	Amino acids and derivatives	62-57-7	A	6,01E+06	6,15E+06	5,99E+06	5,01E+06	5,01E+06	4,92E+06	5,29E+06	5,20E+06	5,71E+06	6,47E+06	6,59E+06	6,49E+06	5,82E+06	5,66E+06	5,62E+06	C03665	--
pme3011	1,04E+02	6,88E+01	1,03E+02	C4H9NO2	[M+H]+	_-Aminobutyric acid	Organic acids	Organic acids	56-12-2	B	4,24E+05	4,41E+05	4,40E+05	1,38E+05	1,47E+05	1,49E+05	1,80E+05	1,63E+05	1,91E+05	1,86E+05	2,20E+05	2,01E+05	2,36E+05	2,52E+05	2,22E+05	C00334	ko00250,ko00330,ko00410,ko00650,ko00760,ko01100
pmb0484	1,04E+02	6,01E+01	1,03E+02	C5H13NO	[M+H]+	Choline	Alkaloids	Alkaloids	62-49-7	B	9,15E+06	9,21E+06	9,38E+06	7,35E+06	7,03E+06	7,33E+06	7,63E+06	7,51E+06	7,59E+06	9,33E+06	9,27E+06	9,09E+06	8,38E+06	7,98E+06	8,41E+06	C00114	ko00260,ko00564,ko01100,ko02010
Lmbn000193	1,03E+02	5,90E+01	1,04E+02	C3H4O4	[M-H]-	Tartronate semialdehyde*	Organic acids	Organic acids	2480-77-5	B	4,14E+04	9,33E+04	3,88E+04	3,95E+04	4,29E+04	3,50E+04	3,64E+04	7,92E+04	5,04E+04	3,61E+04	9,50E+04	4,31E+04	2,84E+04	1,94E+04	1,30E+04	C01146	ko00053,ko00630,ko01100
ML10172161	1,03E+02	5,90E+01	1,04E+02	C3H4O4	[M-H]-	Hydroxypyruvic acid*	Organic acids	Organic acids	1113-60-6	B	4,03E+04	1,10E+05	4,77E+04	3,95E+04	4,28E+04	3,27E+04	3,81E+04	8,13E+04	5,77E+04	6,53E+04	1,20E+05	5,87E+04	4,79E+04	3,00E+04	2,29E+04	C00168	ko00260,ko00630,ko01100,ko01110,ko01200
mws0576	1,03E+02	5,91E+01	1,04E+02	C4H8O3	[M-H]-	3-Hydroxybutyric acid	Organic acids	Organic acids	300-85-6	A	6,30E+05	1,89E+06	7,62E+05	6,46E+05	8,06E+05	5,59E+05	5,32E+05	1,62E+06	7,93E+05	1,11E+06	1,39E+06	5,64E+05	5,42E+05	5,09E+05	4,03E+05	C01089	ko00072,ko00650,ko01100
mws0574	1,03E+02	5,70E+01	1,04E+02	C4H8O3	[M-H]-	2-Hydroxyisobutyric acid	Organic acids	Organic acids	594-61-6	B	3,47E+03	3,35E+03	1,67E+03	6,57E+03	4,89E+03	3,15E+03	1,27E+04	6,81E+03	6,87E+03	7,03E+03	5,69E+03	6,51E+03	6,91E+03	8,34E+03	1,09E+04	C21297	--
pme1975	1,03E+02	5,90E+01	1,04E+02	C3H4O4	[M-H]-	Malonic acid	Organic acids	Organic acids	141-82-2	A	7,19E+05	2,19E+06	9,40E+05	7,34E+05	9,92E+05	6,33E+05	5,17E+05	1,82E+06	8,37E+05	1,40E+06	1,79E+06	7,53E+05	5,81E+05	5,73E+05	5,25E+05	C00383	ko00061,ko00240,ko00410,ko01100,ko01212
pme0010	1,06E+02	6,00E+01	1,05E+02	C3H7NO3	[M+H]+	L-Serine	Amino acids and derivatives	Amino acids and derivatives	56-45-1	A	1,28E+06	1,33E+06	1,28E+06	5,96E+05	7,14E+05	5,51E+05	6,94E+05	7,63E+05	8,36E+05	8,44E+05	1,09E+06	7,74E+05	9,63E+05	9,21E+05	6,40E+05	C00065	ko00260,ko00261,ko00270,ko00460,ko00600,ko00630,ko00920,ko00970,ko01100,ko01110,ko01200,ko01230,ko02010
pme2433	1,06E+02	8,80E+01	1,05E+02	C4H11NO2	[M+H]+	Diethanolamine	Alkaloids	Alkaloids	111-42-2	B	6,87E+04	7,53E+04	7,48E+04	3,34E+04	3,07E+04	2,93E+04	3,54E+04	4,17E+04	4,82E+04	5,11E+04	5,51E+04	4,14E+04	5,23E+04	4,40E+04	2,97E+04	C06772	ko00564
mws0255	1,12E+02	9,50E+01	1,11E+02	C4H5N3O	[M+H]+	Cytosine	Nucleotides and derivatives	Nucleotides and derivatives	71-30-7	A	4,36E+04	3,87E+04	4,01E+04	3,57E+04	2,71E+04	3,29E+04	4,37E+04	3,53E+04	3,84E+04	3,53E+04	3,45E+04	3,40E+04	3,46E+04	3,88E+04	3,05E+04	C00380	ko00240,ko01100
pme2122	1,12E+02	9,50E+01	1,11E+02	C5H9N3	[M+H]+	Histamine	Amino acids and derivatives	Amino acids and derivatives	51-45-6	B	1,02E+05	9,07E+04	8,57E+04	8,08E+04	6,56E+04	8,92E+04	8,82E+04	8,63E+04	9,01E+04	8,74E+04	8,20E+04	8,91E+04	9,24E+04	8,00E+04	8,35E+04	C00388	ko00340,ko01100,ko01110
pme0257	1,11E+02	8,00E+01	1,12E+02	C4H4N2O2	[M-H]-	Uracil	Nucleotides and derivatives	Nucleotides and derivatives	66-22-8	A	2,75E+05	2,96E+05	2,56E+05	2,38E+05	2,38E+05	2,70E+05	2,85E+05	2,44E+05	2,44E+05	2,34E+05	2,73E+05	2,62E+05	3,03E+05	3,18E+05	2,27E+05	C00106	ko00240,ko00410,ko00770,ko01100
pme0006	1,16E+02	7,01E+01	1,15E+02	C5H9NO2	[M+H]+	L-Proline	Amino acids and derivatives	Amino acids and derivatives	147-85-3	A	1,87E+07	1,82E+07	1,82E+07	1,39E+07	1,56E+07	1,45E+07	1,65E+07	1,63E+07	1,70E+07	1,92E+07	2,09E+07	1,94E+07	1,69E+07	1,81E+07	1,63E+07	C00148	ko00330,ko00332,ko00970,ko01100,ko01110,ko01230,ko02010
mws0376	1,15E+02	7,10E+01	1,16E+02	C4H4O4	[M-H]-	Fumaric acid	Organic acids	Organic acids	110-17-8	B	9,27E+04	6,84E+04	6,07E+04	1,14E+05	1,13E+05	1,02E+05	8,50E+04	1,08E+05	9,52E+04	1,09E+05	1,12E+05	6,43E+04	7,34E+04	1,10E+05	8,35E+04	C00122	ko00020,ko00190,ko00220,ko00250,ko00350,ko00360,ko00620,ko00650,ko00760,ko01100,ko01110,ko01200
pme2935	1,15E+02	6,90E+01	1,16E+02	C5H8O3	[M-H]-	2-Oxovaleric acid	Organic acids	Organic acids	1821-02-9	B	1,02E+04	1,43E+04	9,71E+03	2,13E+04	2,43E+04	1,90E+04	4,27E+04	3,83E+04	3,45E+04	2,12E+04	2,39E+04	2,87E+04	2,71E+04	2,51E+04	2,38E+04	C06255	--
mws0823	1,15E+02	7,10E+01	1,16E+02	C5H8O3	[M-H]-	3-Methyl-2-Oxobutanoic acid	Organic acids	Organic acids	759-05-7	B	3,27E+04	2,92E+04	2,88E+04	6,66E+04	6,49E+04	5,76E+04	9,81E+04	1,04E+05	9,70E+04	7,87E+04	5,47E+04	9,25E+04	7,04E+04	7,15E+04	8,95E+04	C00141	ko00280,ko00290,ko00770,ko00966,ko01100,ko01110,ko01210,ko01230
pme0275	1,15E+02	9,70E+01	1,16E+02	C5H8O3	[M]-	4-Oxopentanoic Acid	Organic acids	Organic acids	123-76-2	B	2,78E+05	2,98E+05	2,81E+05	5,59E+05	5,00E+05	5,31E+05	9,19E+05	9,04E+05	9,13E+05	5,98E+05	6,09E+05	6,05E+05	6,09E+05	5,80E+05	6,49E+05	--	--
pmb1096	1,18E+02	9,10E+01	1,17E+02	C8H7N	[M+H]+	Indole	Alkaloids	Plumerane	120-72-9	A	2,11E+05	1,68E+05	2,05E+05	1,72E+05	2,25E+05	2,08E+05	1,94E+05	2,32E+05	1,97E+05	2,30E+05	1,96E+05	2,08E+05	2,21E+05	2,28E+05	2,24E+05	C00463	ko00380,ko00400,ko00402,ko01100,ko01110
mws0256	1,18E+02	7,21E+01	1,17E+02	C5H11NO2	[M+H]+	L-Valine	Amino acids and derivatives	Amino acids and derivatives	72-18-4	A	5,67E+06	5,54E+06	5,60E+06	2,57E+06	2,70E+06	2,70E+06	7,72E+06	7,58E+06	7,25E+06	4,90E+06	4,51E+06	4,66E+06	5,43E+06	5,10E+06	5,32E+06	C00183	ko00280,ko00290,ko00311,ko00460,ko00770,ko00966,ko00970,ko01100,ko01110,ko01210,ko01230,ko02010
pme0120	1,18E+02	1,01E+02	1,17E+02	C5H11NO2	[M+H]+	5-Aminovaleric acid	Amino acids and derivatives	Amino acids and derivatives	660-88-8	A	4,97E+05	5,18E+05	4,44E+05	3,35E+05	3,53E+05	3,28E+05	6,56E+05	5,98E+05	6,03E+05	5,70E+05	6,28E+05	5,76E+05	5,27E+05	5,43E+05	4,93E+05	C00431	ko00310,ko00330,ko01100
mws0191	1,18E+02	5,90E+01	1,17E+02	C5H11NO2	[M+H]+	Betaine	Alkaloids	Alkaloids	107-43-7	A	1,81E+06	1,83E+06	1,74E+06	1,27E+06	1,38E+06	1,14E+06	1,36E+06	1,44E+06	1,48E+06	1,32E+06	1,46E+06	1,39E+06	1,59E+06	1,53E+06	1,29E+06	C00719	ko00260,ko01100,ko02010
mws0470	1,17E+02	7,30E+01	1,18E+02	C4H6O4	[M-H]-	Methylmalonic acid*	Organic acids	Organic acids	516-05-2	A	1,57E+07	1,55E+07	1,44E+07	5,66E+06	5,94E+06	5,31E+06	6,52E+06	6,46E+06	6,48E+06	6,04E+06	5,77E+06	6,28E+06	8,57E+06	9,29E+06	8,86E+06	C02170	ko00240,ko00280,ko00640,ko01100
mws0192	1,17E+02	7,30E+01	1,18E+02	C4H6O4	[M-H]-	Succinic acid*	Organic acids	Organic acids	110-15-6	A	1,41E+07	1,34E+07	1,31E+07	5,49E+06	5,14E+06	5,25E+06	5,68E+06	5,79E+06	5,74E+06	5,66E+06	5,91E+06	5,72E+06	7,49E+06	7,99E+06	8,06E+06	C00042	ko00020,ko00190,ko00250,ko00310,ko00350,ko00360,ko00620,ko00630,ko00640,ko00650,ko00760,ko00920,ko01100,ko01110,ko01200
pme1730	1,17E+02	5,90E+01	1,18E+02	C4H6O4	[M-H]-	D-Erythronolactone	Organic acids	Organic acids	15667-21-7	B	5,37E+04	5,76E+04	5,40E+04	5,61E+04	8,58E+04	9,63E+04	8,82E+04	8,83E+04	9,71E+04	8,91E+04	9,60E+04	1,02E+05	8,59E+04	7,30E+04	6,69E+04	--	--
mws0640	1,17E+02	7,10E+01	1,18E+02	C5H10O3	[M-H]-	2-Hydroxy-2-methylbutyric acid	Organic acids	Organic acids	3739-30-8	A	7,29E+04	6,99E+04	7,26E+04	6,84E+04	6,48E+04	6,85E+04	8,39E+04	8,81E+04	8,64E+04	4,39E+04	4,83E+04	4,27E+04	6,74E+04	7,33E+04	7,51E+04	--	--
pme3096	1,18E+02	7,40E+01	1,19E+02	C3H5NO4	[M-H]-	Aminomalonic acid	Organic acids	Organic acids	1068-84-4	B	5,54E+05	5,56E+05	4,65E+05	1,88E+05	1,86E+05	1,94E+05	2,01E+05	2,21E+05	2,22E+05	2,15E+05	1,92E+05	2,13E+05	3,08E+05	3,09E+05	2,92E+05	C00872	--
mws0671	1,20E+02	7,41E+01	1,19E+02	C4H9NO3	[M+H]+	L-Homoserine*	Organic acids	Organic acids	672-15-1	B	3,49E+06	3,42E+06	3,47E+06	1,77E+06	1,85E+06	1,68E+06	2,20E+06	2,39E+06	2,52E+06	2,70E+06	3,20E+06	2,45E+06	2,82E+06	2,58E+06	2,09E+06	C00263	ko00260,ko00270,ko00300,ko00920,ko01100,ko01110,ko01230
mws0230	1,20E+02	7,40E+01	1,19E+02	C4H9NO3	[M+H]+	L-Threonine*	Amino acids and derivatives	Amino acids and derivatives	72-19-5	A	3,62E+06	3,41E+06	3,50E+06	1,77E+06	2,03E+06	1,66E+06	2,22E+06	2,33E+06	2,43E+06	2,52E+06	3,08E+06	2,36E+06	2,89E+06	2,57E+06	2,01E+06	C00188	ko00260,ko00261,ko00290,ko00860,ko00970,ko01100,ko01110,ko01230,ko02010
pmp001287	1,20E+02	1,03E+02	1,19E+02	C8H9N	[M+H]+	N-Benzylmethylene isomethylamine	Alkaloids	Alkaloids	-	A	2,31E+07	2,22E+07	2,24E+07	1,89E+07	1,88E+07	1,88E+07	2,36E+07	2,18E+07	2,33E+07	2,19E+07	2,20E+07	2,27E+07	2,19E+07	2,16E+07	2,18E+07	--	--
pme0195	1,20E+02	6,20E+01	1,21E+02	C3H7NO2S	[M-H]-	L-Cysteine	Amino acids and derivatives	Amino acids and derivatives	52-90-4	A	5,35E+04	5,38E+04	3,38E+04	5,89E+04	5,10E+04	5,54E+04	4,69E+04	5,19E+04	3,31E+04	3,81E+04	3,02E+04	4,45E+04	4,38E+04	3,14E+04	4,52E+04	C00097	ko00260,ko00270,ko00311,ko00332,ko00430,ko00460,ko00480,ko00730,ko00770,ko00920,ko00970,ko01100,ko01110,ko01200,ko01230,ko04122
pmb0069	1,22E+02	1,05E+02	1,21E+02	C7H7NO	[M+H]+	Benzamide	Phenolic acids	Phenolic acids	55-21-0	B	6,13E+05	5,90E+05	6,12E+05	7,10E+05	7,28E+05	7,26E+05	2,76E+06	2,68E+06	2,79E+06	1,18E+06	1,24E+06	1,29E+06	1,40E+06	1,38E+06	1,38E+06	C09815	--
mws0491	1,22E+02	1,05E+02	1,21E+02	C8H11N	[M+H]+	Phenethylamine	Alkaloids	Alkaloids	64-04-0	A	2,94E+06	2,87E+06	2,95E+06	3,41E+06	3,50E+06	3,24E+06	1,40E+07	1,37E+07	1,42E+07	6,09E+06	5,88E+06	6,23E+06	6,73E+06	7,31E+06	7,00E+06	C05332	ko00360,ko01100
mws0628	1,21E+02	9,20E+01	1,22E+02	C7H6O2	[M-H]-	4-Hydroxybenzaldehyde	Phenolic acids	Phenolic acids	123-08-0	A	4,59E+04	3,60E+04	4,35E+04	2,95E+04	3,59E+04	3,69E+04	4,65E+04	4,13E+04	3,34E+04	5,87E+04	4,39E+04	3,43E+04	4,66E+04	2,87E+04	3,61E+04	C00633	ko01100
pme0241	1,23E+02	7,90E+01	1,22E+02	C7H6O2	[M+H]+	Benzoic acid	Phenolic acids	Phenolic acids	65-85-0	B	4,99E+04	4,50E+04	3,82E+04	2,15E+04	2,29E+04	3,49E+04	4,25E+04	1,64E+04	3,59E+04	1,60E+04	4,21E+04	2,67E+04	1,41E+05	3,16E+05	1,92E+05	C00180	ko00360,ko01100,ko01110
mws0133	1,23E+02	8,01E+01	1,22E+02	C6H6N2O	[M+H]+	Nicotinamide	Others	Vitamin	98-92-0	A	7,41E+05	7,47E+05	7,43E+05	1,06E+06	1,05E+06	1,02E+06	1,18E+06	1,15E+06	1,17E+06	1,08E+06	1,07E+06	1,10E+06	1,02E+06	1,07E+06	1,05E+06	C00153	ko00760,ko01100
pme2134	1,21E+02	5,90E+01	1,22E+02	C4H10O4	[M-H]-	D-Threitol	Others	Saccharides and Alcohols	2418-52-2	B	7,32E+04	6,24E+04	6,68E+04	1,01E+05	5,69E+04	1,12E+05	1,35E+05	1,07E+05	1,42E+05	1,59E+05	4,55E+04	9,48E+04	1,46E+05	1,36E+05	1,34E+05	C16884	--
ML10179289	1,05E+02	7,70E+01	1,22E+02	C8H10O	[M+H-H2O]+	2-Phenylethanol	Phenolic acids	Phenolic acids	60-12-8	A	4,80E+05	5,02E+05	5,03E+05	5,94E+05	5,69E+05	6,02E+05	2,39E+06	2,25E+06	2,40E+06	9,69E+05	1,01E+06	1,04E+06	1,22E+06	1,19E+06	1,17E+06	C05853	ko00360
Lmbp000668	1,24E+02	7,80E+01	1,23E+02	C6H5NO2	[M+H]+	Isonicotinic acid	Organic acids	Organic acids	55-22-1	B	3,18E+04	2,88E+04	4,03E+04	5,97E+04	4,80E+04	4,58E+04	6,76E+04	8,04E+04	8,38E+04	5,95E+04	6,48E+04	6,22E+04	5,25E+04	5,97E+04	4,97E+04	C07446	--
pme0490	1,24E+02	7,80E+01	1,23E+02	C6H5NO2	[M+H]+	Nicotinic acid (Vitamin B3)	Others	Vitamin	59-67-6	A	3,27E+04	2,79E+04	2,34E+04	5,40E+04	4,47E+04	5,40E+04	6,56E+04	7,37E+04	6,54E+04	4,93E+04	6,17E+04	5,85E+04	4,89E+04	5,90E+04	5,60E+04	C00253	ko00760,ko00960,ko01100,ko01110
mws0236	1,24E+02	8,00E+01	1,25E+02	C2H7NO3S	[M-H]-	2-Aminoethanesulfonic acid	Organic acids	Organic acids	107-35-7	B	3,72E+03	4,57E+03	5,36E+03	3,80E+03	4,87E+03	4,62E+03	5,89E+03	9,70E+03	9,25E+03	4,06E+03	5,60E+03	5,67E+03	6,72E+03	4,83E+03	3,01E+03	C00245	ko00430,ko00920,ko01100,ko02010
mws0263	1,28E+02	8,20E+01	1,29E+02	C5H7NO3	[M-H]-	5-Oxo-L-Proline	Amino acids and derivatives	Amino acids and derivatives	98-79-3	A	1,36E+04	1,46E+04	1,24E+04	1,02E+04	5,75E+03	5,48E+03	2,31E+04	1,45E+04	2,40E+04	3,85E+04	2,61E+04	2,22E+04	2,25E+04	1,18E+04	2,57E+04	C01879	ko00480,ko01100
Lmbn000612	1,28E+02	8,20E+01	1,29E+02	C5H7NO3	[M-H]-	1-Pyrroline-4-hydroxy-2-carboxylic acid	Organic acids	Organic acids	9054-77-7	B	4,77E+03	8,12E+03	5,73E+03	3,56E+03	3,56E+03	3,33E+03	9,42E+03	8,62E+03	8,72E+03	1,48E+04	1,23E+04	1,67E+04	6,76E+03	9,79E+03	5,45E+03	C04282	ko00330,ko01100
Rfmb319	1,30E+02	8,41E+01	1,29E+02	C6H11NO2	[M+H]+	Pipecolic acid*	Amino acids and derivatives	Amino acids and derivatives	4043-87-2	B	6,66E+06	6,95E+06	7,11E+06	5,26E+06	4,80E+06	5,28E+06	1,42E+07	1,64E+07	1,50E+07	1,46E+07	1,36E+07	1,61E+07	1,14E+07	1,09E+07	1,08E+07	C00408	ko00310,ko00960,ko01100,ko01110
ML10181668	1,30E+02	8,41E+01	1,29E+02	C6H11NO2	[M+H]+	Cycloleucine*	Amino acids and derivatives	Amino acids and derivatives	52-52-8	A	7,14E+04	7,03E+04	7,00E+04	7,24E+04	6,93E+04	7,80E+04	8,25E+04	8,20E+04	5,57E+04	7,24E+04	8,80E+04	7,79E+04	7,20E+04	7,58E+04	7,96E+04	C03969	--
mws0425	1,29E+02	8,50E+01	1,30E+02	C5H6O4	[M-H]-	Citraconic acid	Organic acids	Organic acids	498-23-7	B	8,62E+04	6,86E+04	5,66E+04	2,22E+04	1,91E+04	2,07E+04	6,48E+04	4,62E+04	6,25E+04	4,50E+04	3,47E+04	1,72E+04	6,03E+04	2,98E+04	3,53E+04	C02226	ko00290,ko00660,ko01100,ko01210
Zmgn000217	1,29E+02	8,50E+01	1,30E+02	C5H6O4	[M-H]-	Methylenesuccinic acid	Organic acids	Organic acids	97-65-4	B	6,51E+04	6,58E+04	7,42E+04	1,00E+05	7,36E+04	7,15E+04	8,61E+04	8,30E+04	9,13E+04	9,20E+04	7,36E+04	8,96E+04	9,45E+04	9,99E+04	8,88E+04	C00490	ko00660,ko01100
pme2693	1,31E+02	1,14E+02	1,30E+02	C6H14N2O	[M+H]+	N-Acetylputrescine	Alkaloids	Phenolamine	18233-70-0	B	6,60E+04	7,49E+04	7,18E+04	1,23E+05	1,05E+05	1,08E+05	1,05E+05	8,54E+04	1,07E+05	1,00E+05	1,20E+05	1,08E+05	9,60E+04	1,08E+05	1,04E+05	C02714	ko00330,ko01100
pmb0501	1,31E+02	1,14E+02	1,30E+02	C5H14N4	[M+H]+	Agmatine	Alkaloids	Phenolamine	306-60-5	B	7,63E+04	7,56E+04	8,40E+04	1,17E+05	1,22E+05	1,09E+05	1,06E+05	9,28E+04	1,10E+05	1,01E+05	1,22E+05	1,21E+05	1,09E+05	1,06E+05	1,09E+05	C00179	ko00330,ko01100
mws1587	1,32E+02	8,60E+01	1,31E+02	C6H13NO2	[M+H]+	L-Norleucine	Amino acids and derivatives	Amino acids and derivatives	327-57-1	A	4,21E+05	4,51E+05	3,99E+05	1,63E+05	1,42E+05	1,44E+05	6,10E+05	5,54E+05	6,35E+05	2,33E+05	2,37E+05	2,54E+05	3,70E+05	3,38E+05	3,63E+05	C01933	--
pme0274	1,32E+02	6,90E+01	1,31E+02	C6H13NO2	[M+H]+	6-Aminocaproic acid	Organic acids	Organic acids	60-32-2	A	9,44E+05	8,20E+05	8,76E+05	6,46E+05	5,27E+05	5,42E+05	1,45E+06	1,29E+06	1,40E+06	4,61E+05	4,61E+05	5,30E+05	8,18E+05	1,04E+06	9,72E+05	C02378	ko01100
pmp001198	1,32E+02	5,71E+01	1,31E+02	C6H13NO2	[M+H]+	6-Deoxyfagomine	Alkaloids	Alkaloids	197449-09-5	A	4,92E+06	5,09E+06	4,40E+06	3,41E+06	3,40E+06	3,06E+06	6,94E+06	8,31E+06	7,17E+06	2,99E+06	2,90E+06	2,56E+06	5,07E+06	5,10E+06	4,30E+06	--	--
mws0258	1,32E+02	8,60E+01	1,31E+02	C6H13NO2	[M+H]+	L-Isoleucine*	Amino acids and derivatives	Amino acids and derivatives	73-32-5	A	1,14E+06	1,27E+06	1,10E+06	7,56E+05	8,77E+05	7,22E+05	1,63E+06	2,08E+06	1,73E+06	7,04E+05	6,75E+05	5,99E+05	1,19E+06	1,21E+06	1,20E+06	C00407	ko00280,ko00290,ko00460,ko00960,ko00966,ko00970,ko01100,ko01110,ko01210,ko01230,ko02010
mws0227	1,32E+02	8,62E+01	1,31E+02	C6H13NO2	[M+H]+	L-Leucine*	Amino acids and derivatives	Amino acids and derivatives	61-90-5	A	1,13E+06	1,11E+06	9,77E+05	7,08E+05	7,68E+05	6,51E+05	1,45E+06	1,83E+06	1,46E+06	6,43E+05	5,83E+05	5,76E+05	1,07E+06	1,00E+06	9,95E+05	C00123	ko00280,ko00290,ko00966,ko00970,ko01100,ko01110,ko01210,ko01230,ko02010
mws0473	1,31E+02	8,71E+01	1,32E+02	C5H8O4	[M-H]-	2-Methylsuccinic acid*	Organic acids	Organic acids	498-21-5	A	1,35E+07	1,36E+07	1,33E+07	1,55E+07	1,52E+07	1,49E+07	2,11E+07	1,97E+07	2,02E+07	1,48E+07	1,41E+07	1,47E+07	1,67E+07	1,71E+07	1,74E+07	--	--
Lmmn000806	1,31E+02	8,71E+01	1,32E+02	C5H8O4	[M-H]-	Dimethylmalonic acid*	Organic acids	Organic acids	595-46-0	A	8,33E+05	8,15E+05	7,54E+05	9,78E+05	9,45E+05	9,43E+05	1,35E+06	1,31E+06	1,32E+06	9,01E+05	8,84E+05	9,08E+05	1,02E+06	1,04E+06	1,07E+06	--	--
Lmmn002164	1,31E+02	8,71E+01	1,32E+02	C5H8O4	[M-H]-	Monomethyl succinate*	Organic acids	Organic acids	3878-55-5	A	7,98E+05	8,25E+05	7,33E+05	9,84E+05	9,36E+05	9,54E+05	1,33E+06	1,30E+06	1,32E+06	9,23E+05	8,29E+05	9,42E+05	1,06E+06	1,04E+06	1,10E+06	--	--
pme0243	1,31E+02	8,71E+01	1,32E+02	C5H8O4	[M-H]-	Glutaric acid	Organic acids	Organic acids	110-94-1	B	2,77E+05	2,80E+05	2,57E+05	1,65E+05	1,59E+05	1,61E+05	4,21E+05	4,21E+05	4,34E+05	2,83E+05	3,14E+05	3,00E+05	2,83E+05	2,85E+05	2,96E+05	C00489	ko00071,ko00310,ko01100
Lmbn001288	1,31E+02	8,70E+01	1,32E+02	C5H8O4	[M-H]-	2-Hydroxy-2-methyl-3-oxobutanoic acid*	Organic acids	Organic acids	71698-08-3	A	8,69E+05	8,72E+05	8,52E+05	9,92E+05	9,78E+05	9,95E+05	1,41E+06	1,38E+06	1,35E+06	8,55E+05	9,71E+05	8,49E+05	1,03E+06	1,00E+06	1,09E+06	C06010	ko00290,ko00650,ko00660,ko00770,ko01100,ko01110,ko01210,ko01230
Lmbn001364	1,31E+02	8,71E+01	1,32E+02	C5H8O4	[M-H]-	4-Hydroxy-2-Oxopentanoic Acid*	Organic acids	Organic acids	3318-73-8	A	1,19E+06	1,16E+06	1,19E+06	1,40E+06	1,32E+06	1,33E+06	1,93E+06	1,76E+06	1,89E+06	1,32E+06	1,24E+06	1,30E+06	1,44E+06	1,50E+06	1,53E+06	C03589	ko00360,ko01100
Lmgn000160	1,31E+02	7,00E+01	1,32E+02	C4H8N2O3	[M-H]-	3-Ureidopropionic Acid	Organic acids	Organic acids	462-88-4	B	2,87E+04	3,78E+04	3,48E+04	1,15E+04	1,25E+04	1,21E+04	1,82E+04	2,02E+04	1,48E+04	2,20E+04	2,68E+04	2,34E+04	2,37E+04	1,96E+04	1,83E+04	C02642	ko00240,ko00410,ko00770,ko01100
mws0001	1,33E+02	7,40E+01	1,32E+02	C4H8N2O3	[M+H]+	L-Asparagine	Amino acids and derivatives	Amino acids and derivatives	70-47-3	A	7,22E+05	6,66E+05	6,54E+05	1,32E+05	1,54E+05	1,30E+05	2,10E+05	2,50E+05	2,82E+05	2,07E+05	2,53E+05	1,79E+05	3,28E+05	2,83E+05	1,86E+05	C00152	ko00250,ko00460,ko00970,ko01100,ko01110,ko01230
pmc0682	1,33E+02	1,05E+02	1,32E+02	C8H8N2	[M+H]+	4-Aminoindole	Alkaloids	Plumerane	5192-23-4	B	9,00E+00	9,00E+00	9,00E+00	3,99E+04	4,49E+04	4,08E+04	1,21E+04	5,79E+03	5,64E+03	9,00E+00	9,00E+00	9,00E+00	2,26E+04	1,25E+04	1,61E+04	--	--
Lmrn002746	1,31E+02	8,51E+01	1,32E+02	C6H12O3	[M-H]-	2-Hydroxy-4-methylpentanoic acid	Organic acids	Organic acids	498-36-2	B	1,36E+04	1,10E+04	1,40E+04	1,91E+04	1,88E+04	1,66E+04	1,45E+04	1,31E+04	1,10E+04	9,59E+03	1,21E+04	9,95E+03	1,86E+04	1,50E+04	1,54E+04	--	--
pme2527	1,33E+02	1,16E+02	1,32E+02	C5H12N2O2	[M+H]+	L-Ornithine	Amino acids and derivatives	Amino acids and derivatives	70-26-8	A	6,71E+05	6,73E+05	6,29E+05	5,34E+05	5,42E+05	5,24E+05	8,08E+05	7,85E+05	7,92E+05	6,91E+05	7,06E+05	7,03E+05	6,61E+05	6,56E+05	6,62E+05	C00077	ko00220,ko00330,ko00472,ko00480,ko01100,ko01110,ko01210,ko01230,ko02010
mws0219	1,32E+02	8,80E+01	1,33E+02	C4H7NO4	[M-H]-	L-Aspartic Acid	Amino acids and derivatives	Amino acids and derivatives	56-84-8	A	1,38E+07	1,47E+07	1,51E+07	8,71E+06	8,47E+06	7,91E+06	6,46E+06	6,63E+06	6,70E+06	9,45E+06	9,83E+06	8,98E+06	9,12E+06	9,49E+06	9,45E+06	C00049	ko00220,ko00250,ko00260,ko00261,ko00270,ko00300,ko00340,ko00410,ko00460,ko00710,ko00760,ko00770,ko00970,ko01100,ko01110,ko01200,ko01210,ko01230,ko02010
Lmbn000198	1,33E+02	7,10E+01	1,34E+02	C4H6O5	[M-H]-	3-Dehydro-L-Threonic Acid*	Organic acids	Organic acids	-	A	9,23E+06	9,41E+06	1,08E+07	1,55E+07	1,59E+07	1,47E+07	1,90E+07	1,95E+07	1,80E+07	1,73E+07	1,67E+07	1,71E+07	1,67E+07	1,65E+07	1,63E+07	C03064	ko00053,ko01100
mws0275	1,33E+02	7,10E+01	1,34E+02	C4H6O5	[M-H]-	L-Malic acid*	Organic acids	Organic acids	97-67-6	A	2,61E+06	2,56E+06	2,59E+06	3,85E+06	4,18E+06	4,30E+06	5,15E+06	5,40E+06	5,39E+06	4,40E+06	3,79E+06	4,57E+06	4,39E+06	4,35E+06	4,63E+06	C00149	ko00020,ko00620,ko00630,ko00710,ko01100,ko01110,ko01200
Zmgn000503	1,33E+02	7,10E+01	1,34E+02	C5H10O4	[M-H]-	2,3-Dihydroxy-3-Methylbutanoic Acid	Organic acids	Organic acids	1756-18-9	A	5,10E+06	5,07E+06	5,42E+06	8,28E+06	8,26E+06	8,20E+06	9,08E+06	8,31E+06	8,86E+06	6,04E+06	5,45E+06	7,25E+06	8,16E+06	5,91E+06	5,91E+06	C04039	--
pme0040	1,36E+02	1,19E+02	1,35E+02	C5H5N5	[M+H]+	Adenine	Nucleotides and derivatives	Nucleotides and derivatives	73-24-5	A	4,35E+05	5,31E+05	4,60E+05	5,47E+05	4,90E+05	5,92E+05	6,46E+05	6,45E+05	6,00E+05	7,98E+05	7,26E+05	8,24E+05	6,42E+05	5,84E+05	5,45E+05	C00147	ko00230,ko00908,ko01100
HJKP000649	1,36E+02	9,11E+01	1,35E+02	C8H9NO	[M+H]+	N-benzylformamide	Alkaloids	Alkaloids	6343-54-0	A	4,07E+06	4,24E+06	3,64E+06	3,69E+06	3,60E+06	3,75E+06	4,45E+06	4,72E+06	4,42E+06	5,49E+06	5,35E+06	5,44E+06	4,48E+06	4,45E+06	4,12E+06	C15561	--
mws0889	1,35E+02	7,50E+01	1,36E+02	C4H8O5	[M-H]-	D-Threonic Acid	Others	Saccharides and Alcohols	3909-12-4	B	1,18E+05	1,19E+05	1,24E+05	1,58E+05	1,46E+05	1,89E+05	1,57E+05	2,21E+05	1,99E+05	1,98E+05	1,78E+05	1,32E+05	1,88E+05	1,79E+05	1,76E+05	C21649	--
mws0146	1,38E+02	7,80E+01	1,37E+02	C7H7NO2	[M+H]+	Nicotinic Acid Methyl Ester(Methyl Nicotinate)	Alkaloids	Alkaloids	93-60-7	B	1,64E+04	8,59E+03	9,84E+03	1,89E+04	2,46E+04	2,34E+04	1,97E+04	2,01E+04	2,38E+04	1,83E+04	1,44E+04	1,88E+04	1,79E+04	2,34E+04	2,42E+04	--	--
pme2268	1,38E+02	9,41E+01	1,37E+02	C7H7NO2	[M+H]+	Trigonelline	Alkaloids	Alkaloids	535-83-1	A	1,80E+07	1,75E+07	1,78E+07	1,53E+07	1,64E+07	1,48E+07	1,17E+07	1,26E+07	1,30E+07	1,41E+07	1,53E+07	1,38E+07	1,55E+07	1,53E+07	1,43E+07	C01004	ko00760
mws1336	1,38E+02	1,20E+02	1,37E+02	C7H7NO2	[M+H]+	4-Aminobenzoic acid	Phenolic acids	Phenolic acids	150-13-0	B	4,77E+04	4,11E+04	4,53E+04	4,91E+04	4,69E+04	4,74E+04	4,81E+04	4,69E+04	5,75E+04	3,64E+04	3,15E+04	3,49E+04	4,68E+04	5,92E+04	4,67E+04	C00568	ko00790,ko01100
pma0948	1,38E+02	1,21E+02	1,37E+02	C8H11NO	[M+H]+	Phenylethanolamine	Alkaloids	Alkaloids	7568-93-6	A	4,88E+03	3,18E+03	2,70E+03	8,31E+03	7,72E+03	7,16E+03	2,58E+04	2,45E+04	3,00E+04	5,21E+03	7,17E+03	5,26E+03	1,48E+04	1,93E+04	1,95E+04	C02735	--
pme1002	1,38E+02	1,03E+02	1,37E+02	C8H11NO	[M+H]+	L-Tyramine	Amino acids and derivatives	Amino acids and derivatives	51-67-2	A	9,86E+03	9,47E+03	1,13E+04	2,04E+04	1,85E+04	2,16E+04	7,34E+04	7,21E+04	8,54E+04	1,37E+04	1,56E+04	1,57E+04	3,18E+04	3,26E+04	2,95E+04	C00483	ko00350,ko00950,ko01100,ko01110
mws0749	1,37E+02	9,30E+01	1,38E+02	C7H6O3	[M-H]-	4-Hydroxybenzoic acid	Phenolic acids	Phenolic acids	99-96-7	A	1,87E+05	1,81E+05	1,85E+05	1,12E+05	1,13E+05	1,09E+05	4,81E+05	4,62E+05	5,01E+05	1,94E+05	2,15E+05	2,04E+05	2,91E+05	2,69E+05	2,63E+05	C00156	ko00130,ko00790,ko01100,ko01110
Lmbn002862	1,37E+02	9,30E+01	1,38E+02	C7H6O3	[M-H]-	3-Hydroxybenzoic Acid	Organic acids	Organic acids	99-06-9	B	5,40E+04	5,82E+04	6,91E+04	8,01E+04	9,68E+04	6,85E+04	7,96E+04	7,00E+04	8,21E+04	4,69E+04	3,56E+04	3,93E+04	8,29E+04	8,23E+04	5,90E+04	C00587	ko00400
Lmbn001981	1,37E+02	9,30E+01	1,38E+02	C7H6O3	[M-H]-	2,5-Dihydroxybenzaldehyde*	Phenolic acids	Phenolic acids	1194-98-5	B	9,00E+00	9,00E+00	9,00E+00	1,29E+04	2,46E+04	2,12E+04	5,13E+04	4,53E+04	4,07E+04	3,42E+04	3,70E+04	4,01E+04	2,21E+04	2,87E+04	2,58E+04	C05585	ko00350,ko01100
Hmgn001653	1,37E+02	9,30E+01	1,38E+02	C7H6O3	[M-H]-	Protocatechualdehyde*	Phenolic acids	Phenolic acids	139-85-5	B	1,09E+05	1,23E+05	1,20E+05	5,77E+04	6,60E+04	8,43E+04	3,01E+05	2,71E+05	2,99E+05	1,14E+05	1,21E+05	1,06E+05	1,45E+05	1,27E+05	1,51E+05	C16700	ko00950
pme2828	1,40E+02	9,90E+01	1,39E+02	C6H5NO3	[M+H]+	4-Nitrophenol	Phenolic acids	Phenolic acids	100-02-7	B	2,94E+07	6,88E+07	6,09E+07	3,77E+07	4,48E+07	4,10E+07	4,71E+07	4,98E+07	4,03E+07	6,39E+07	5,54E+07	5,30E+07	5,67E+07	3,65E+07	4,59E+07	C00870	--
mws0704	1,40E+02	7,90E+01	1,41E+02	C2H8NO4P	[M-H]-	O-Phosphorylethanolamine	Alkaloids	Alkaloids	1071-23-4	B	4,64E+04	4,88E+04	5,42E+04	4,24E+04	4,44E+04	3,47E+04	3,65E+04	3,52E+04	5,47E+04	5,48E+04	6,08E+04	5,78E+04	4,94E+04	4,33E+04	4,52E+04	C00346	ko00564,ko00600,ko01100
pma2987	1,42E+02	1,24E+02	1,41E+02	C6H11N3O	[M+H]+	Histidinol	Alkaloids	Alkaloids	501-28-0	B	5,99E+06	5,05E+06	5,71E+06	6,79E+06	6,65E+06	6,86E+06	6,79E+06	6,03E+06	6,33E+06	5,92E+06	6,45E+06	6,58E+06	6,32E+06	6,76E+06	6,36E+06	C00860	ko00340,ko01100,ko01110,ko01230
pme3207	1,41E+02	5,90E+01	1,42E+02	C6H6O4	[M-H]-	Muconic acid	Organic acids	Organic acids	1119-72-8	A	9,92E+05	1,17E+06	1,20E+06	9,82E+05	1,10E+06	1,02E+06	9,56E+05	8,77E+05	9,36E+05	9,23E+05	1,11E+06	1,11E+06	1,01E+06	1,06E+06	1,16E+06	C02480	ko01100
pmb0764	1,44E+02	1,13E+02	1,43E+02	C6H9NOS	[M+H]+	4-Methyl-5-thiazoleethanol	Others	Others	137-00-8	A	8,31E+03	1,32E+04	7,46E+03	8,04E+03	9,65E+03	7,80E+03	1,07E+04	1,06E+04	7,81E+03	1,50E+04	9,37E+03	1,10E+04	7,43E+03	1,03E+04	8,66E+03	C04294	ko00730,ko01100
mws0103	1,46E+02	9,10E+01	1,45E+02	C9H7NO	[M+H]+	Indole-3-carboxaldehyde	Alkaloids	Plumerane	487-89-8	A	5,00E+04	3,91E+04	4,56E+04	3,12E+04	2,42E+04	2,91E+04	5,42E+04	5,12E+04	5,08E+04	3,31E+04	4,28E+04	3,03E+04	5,00E+04	5,14E+04	3,92E+04	C08493	--
pme0295	1,46E+02	8,60E+01	1,45E+02	C6H11NO3	[M+H]+	4-Acetamidobutyric acid	Organic acids	Organic acids	3025-96-5	A	4,98E+04	5,23E+04	4,62E+04	5,24E+04	4,58E+04	5,21E+04	7,96E+04	7,11E+04	8,05E+04	4,30E+04	4,74E+04	4,19E+04	6,44E+04	7,09E+04	6,00E+04	C02946	ko00330,ko01100
mws0567	1,46E+02	8,70E+01	1,45E+02	C5H11N3O2	[M+H]+	4-Guanidinobutyric acid	Organic acids	Organic acids	463-00-3	B	4,59E+05	3,94E+05	3,92E+05	4,50E+05	5,12E+05	4,09E+05	4,71E+05	4,33E+05	4,46E+05	4,34E+05	5,17E+05	4,21E+05	4,80E+05	4,72E+05	4,74E+05	C01035	ko00330,ko01100
mws0017	1,46E+02	7,22E+01	1,45E+02	C7H19N3	[M+H]+	Spermidine	Alkaloids	Phenolamine	124-20-9	B	1,23E+04	1,45E+04	1,26E+04	1,45E+04	1,96E+04	1,57E+04	6,18E+03	1,31E+04	1,89E+04	1,03E+04	1,47E+04	1,87E+04	3,87E+03	6,17E+03	7,82E+03	C00315	ko00330,ko00410,ko00480,ko00940,ko01100,ko02010
pme2380	1,45E+02	1,01E+02	1,46E+02	C5H6O5	[M-H]-	_-Ketoglutaric acid	Organic acids	Organic acids	328-50-7	A	2,48E+05	2,45E+05	2,46E+05	2,23E+05	2,07E+05	2,21E+05	2,48E+05	2,13E+05	2,41E+05	1,89E+05	2,13E+05	1,94E+05	2,48E+05	2,13E+05	2,18E+05	C00026	ko00020,ko00040,ko00053,ko00220,ko00250,ko00300,ko00310,ko00340,ko00430,ko00630,ko00650,ko00660,ko01100,ko01110,ko01200,ko01210,ko01230
Lmgn000224	1,45E+02	5,70E+01	1,46E+02	C5H6O5	[M-H]-	2-Methyl-3-oxosuccinic acid	Organic acids	Organic acids	-	B	5,53E+04	6,07E+04	5,57E+04	7,71E+04	7,72E+04	8,87E+04	7,02E+04	7,24E+04	5,67E+04	6,46E+04	7,65E+04	5,82E+04	7,26E+04	6,61E+04	7,64E+04	C06030	ko00660
Lmbn001676	1,45E+02	1,01E+02	1,46E+02	C6H10O4	[M-H]-	3-Hydroxy-3-Methyl-2-Oxopentanoic Acid	Organic acids	Organic acids	-	A	2,58E+04	1,77E+04	2,67E+04	5,23E+04	4,07E+04	3,40E+04	4,14E+04	5,30E+04	4,28E+04	3,50E+04	3,63E+04	3,49E+04	3,75E+04	3,93E+04	3,88E+04	C14463	ko00290,ko01110,ko01210
Wmzn000227	1,45E+02	1,09E+02	1,46E+02	C6H10O4	[M-H]-	2,2-Dimethylsuccinic acid	Organic acids	Organic acids	597-43-3	B	6,55E+04	7,88E+04	7,41E+04	3,46E+04	3,72E+04	4,24E+04	1,11E+05	1,00E+05	9,00E+04	8,83E+04	9,39E+04	8,51E+04	6,89E+04	7,86E+04	9,23E+04	--	--
mws0924	1,45E+02	1,01E+02	1,46E+02	C6H10O4	[M-H]-	2-Methylglutaric acid*	Organic acids	Organic acids	617-62-9	A	1,11E+05	1,02E+05	1,22E+05	1,96E+05	1,97E+05	1,76E+05	2,22E+05	2,15E+05	2,28E+05	1,56E+05	1,60E+05	1,50E+05	1,86E+05	1,88E+05	1,98E+05	--	--
mws0208	1,45E+02	1,01E+02	1,46E+02	C6H10O4	[M-H]-	Adipic Acid*	Organic acids	Organic acids	124-04-9	A	3,27E+05	3,65E+05	3,41E+05	5,22E+05	4,86E+05	4,87E+05	6,64E+05	5,96E+05	5,94E+05	4,86E+05	4,87E+05	4,93E+05	4,75E+05	5,13E+05	5,10E+05	C06104	ko01100
Lmbn001609	1,45E+02	8,31E+01	1,46E+02	C6H10O4	[M-H]-	2-Acetyl-2-Hydroxybutanoic Acid	Organic acids	Organic acids	-	B	1,03E+04	7,14E+03	8,57E+03	1,36E+04	1,09E+04	9,74E+03	1,63E+04	1,26E+04	1,33E+04	1,24E+04	9,41E+03	9,47E+03	8,08E+03	1,06E+04	8,55E+03	C06006	ko00290,ko01100,ko01110,ko01210,ko01230
pme0193	1,47E+02	8,40E+01	1,46E+02	C5H10N2O3	[M+H]+	L-Glutamine	Amino acids and derivatives	Amino acids and derivatives	56-85-9	A	1,62E+06	1,55E+06	1,54E+06	1,52E+06	1,51E+06	1,50E+06	1,71E+06	1,62E+06	1,63E+06	1,58E+06	1,69E+06	1,67E+06	1,64E+06	1,57E+06	1,58E+06	C00064	ko00220,ko00230,ko00240,ko00250,ko00630,ko00750,ko00910,ko00970,ko01100,ko01230,ko02010
pme0026	1,47E+02	8,40E+01	1,46E+02	C6H14N2O2	[M+H]+	L-Lysine	Amino acids and derivatives	Amino acids and derivatives	56-87-1	A	1,37E+06	1,38E+06	1,31E+06	1,41E+06	1,35E+06	1,41E+06	1,50E+06	1,51E+06	1,45E+06	1,50E+06	1,50E+06	1,50E+06	1,46E+06	1,44E+06	1,43E+06	C00047	ko00300,ko00310,ko00780,ko00960,ko00970,ko01100,ko01110,ko01210,ko01230,ko02010
pme1691	1,47E+02	8,72E+01	1,46E+02	C7H16NO2	[M+H]+	Acetylcholine	Alkaloids	Alkaloids	60-31-1	A	1,26E+06	1,15E+06	1,35E+06	1,28E+06	1,35E+06	1,55E+06	1,27E+06	1,65E+06	1,17E+06	1,66E+06	1,27E+06	1,41E+06	1,43E+06	1,10E+06	1,15E+06	C01996	ko00564
Zmzn000113	1,46E+02	1,02E+02	1,47E+02	C5H9NO4	[M-H]-	L-threo-3-Methylaspartate	Amino acids and derivatives	Amino acids and derivatives	6061-13-8	A	2,72E+06	2,73E+06	3,09E+06	2,57E+06	2,43E+06	2,26E+06	1,61E+06	1,58E+06	1,53E+06	2,73E+06	2,40E+06	2,22E+06	2,45E+06	2,17E+06	2,25E+06	C03618	ko00630,ko00660,ko01100,ko01200
pme0014	1,48E+02	8,40E+01	1,47E+02	C5H9NO4	[M+H]+	L-Glutamic acid	Amino acids and derivatives	Amino acids and derivatives	56-86-0	A	8,30E+05	8,13E+05	8,61E+05	6,31E+05	6,67E+05	6,21E+05	3,52E+05	4,33E+05	4,51E+05	4,82E+05	5,21E+05	4,41E+05	6,89E+05	5,97E+05	4,63E+05	C00025	ko00220,ko00250,ko00330,ko00332,ko00340,ko00430,ko00480,ko00630,ko00650,ko00660,ko00860,ko00910,ko00970,ko01100,ko01110,ko01200,ko01210,ko01230,ko02010
mws1050	1,48E+02	8,80E+01	1,47E+02	C5H9NO4	[M+H]+	O-Acetylserine	Amino acids and derivatives	Amino acids and derivatives	5147-00-2	A	2,94E+05	3,33E+05	3,34E+05	2,55E+05	2,15E+05	2,31E+05	3,63E+05	4,19E+05	4,09E+05	3,12E+05	3,70E+05	3,55E+05	3,38E+05	3,13E+05	3,12E+05	C00979	ko00270,ko00908,ko00920,ko01100,ko01110,ko01200,ko01230,ko04122
pmp001285	1,49E+02	6,50E+01	1,48E+02	C8H4O3	[M+H]+	Phthalic anhydride	Phenolic acids	Phenolic acids	85-44-9	A	2,93E+05	2,94E+05	2,48E+05	3,78E+05	3,44E+05	2,76E+05	3,39E+05	3,82E+05	3,26E+05	3,17E+05	2,94E+05	2,73E+05	2,93E+05	2,58E+05	2,45E+05	--	--
Lmbn000216	1,47E+02	5,70E+01	1,48E+02	C5H8O5	[M-H]-	3-Methylmalic acid*	Organic acids	Organic acids	152204-30-3	A	2,37E+06	2,49E+06	2,23E+06	5,96E+06	5,97E+06	6,18E+06	4,83E+06	5,04E+06	4,57E+06	4,91E+06	5,42E+06	5,09E+06	4,95E+06	4,66E+06	5,15E+06	C06032	ko00290,ko00660,ko01100,ko01210,ko01230
Zmyn000247	1,47E+02	5,70E+01	1,48E+02	C5H8O5	[M-H]-	2-Hydroxyglutaric Acid*	Organic acids	Organic acids	13095-48-2	A	2,37E+06	2,43E+06	2,44E+06	5,58E+06	5,85E+06	6,02E+06	5,26E+06	4,81E+06	4,71E+06	4,97E+06	5,13E+06	5,09E+06	5,08E+06	4,30E+06	5,04E+06	C03196	ko00310,ko01100
ML10171848	1,47E+02	8,50E+01	1,48E+02	C5H8O5	[M-H]-	D-Arabinono-1,4-lactone	Others	Saccharides and Alcohols	2782-09-4	A	1,03E+06	1,01E+06	1,02E+06	2,27E+06	2,25E+06	2,35E+06	1,85E+06	1,91E+06	2,06E+06	1,73E+06	1,72E+06	1,71E+06	1,70E+06	1,76E+06	1,59E+06	C00652	--
pmb2826	1,47E+02	8,71E+01	1,48E+02	C5H8O5	[M-H]-	L-Citramalic acid	Organic acids	Organic acids	6236-09-5	A	3,48E+04	4,07E+04	5,24E+04	4,56E+04	3,71E+04	3,32E+04	2,33E+04	4,28E+04	6,14E+04	4,46E+04	3,57E+04	3,62E+04	3,89E+04	4,36E+04	2,56E+04	C02614	ko00660,ko01100
mws2213	1,47E+02	7,70E+01	1,48E+02	C9H8O2	[M-H]-	Cinnamic acid	Phenolic acids	Phenolic acids	140-10-3	A	3,57E+04	3,54E+04	3,38E+04	7,99E+03	7,07E+03	7,69E+03	1,80E+03	1,29E+03	1,49E+03	6,70E+03	8,34E+03	6,08E+03	1,23E+04	1,52E+04	1,43E+04	C00423	ko00130,ko00360,ko00940,ko00998,ko01100,ko01110
Lmgp000796	1,50E+02	6,10E+01	1,49E+02	C8H7NO2	[M+H]+	4-Hydroxymandelonitrile	Alkaloids	Alkaloids	13093-65-7	A	3,75E+06	3,58E+06	3,45E+06	1,84E+06	1,85E+06	1,85E+06	4,58E+06	4,77E+06	4,60E+06	4,61E+06	4,67E+06	4,70E+06	4,06E+06	3,45E+06	3,53E+06	C00650	--
pme1210	1,50E+02	6,10E+01	1,49E+02	C5H11NO2S	[M+H]+	L-Methionine	Amino acids and derivatives	Amino acids and derivatives	63-68-3	A	3,47E+06	3,95E+06	3,68E+06	1,93E+06	1,77E+06	1,97E+06	4,97E+06	4,82E+06	5,13E+06	4,76E+06	4,89E+06	4,87E+06	3,98E+06	3,83E+06	3,38E+06	C00073	ko00270,ko00966,ko00970,ko01100,ko01110,ko01210,ko01230
mws0847	1,50E+02	1,33E+02	1,49E+02	C6H7N5	[M+H]+	1-Methyladenine	Nucleotides and derivatives	Nucleotides and derivatives	5142-22-3	A	6,39E+04	6,62E+04	6,46E+04	3,97E+04	4,11E+04	3,36E+04	6,98E+04	9,85E+04	7,23E+04	8,90E+04	1,03E+05	8,78E+04	7,16E+04	7,02E+04	6,09E+04	C02216	--
mws0262	1,49E+02	8,70E+01	1,50E+02	C4H6O6	[M-H]-	L-Tartaric acid	Organic acids	Organic acids	87-69-4	B	1,07E+05	1,20E+05	1,13E+05	2,78E+05	2,63E+05	3,02E+05	2,40E+05	2,34E+05	2,70E+05	2,50E+05	2,36E+05	2,70E+05	2,36E+05	2,60E+05	2,22E+05	C00898	ko00630,ko01100
mws1499	1,49E+02	5,90E+01	1,50E+02	C5H10O5	[M-H]-	D-Arabinose	Others	Saccharides and Alcohols	10323-20-3	A	8,81E+04	5,25E+04	6,61E+04	6,60E+04	7,39E+04	6,69E+04	6,46E+04	8,15E+04	6,39E+04	7,54E+04	5,41E+04	8,05E+04	5,86E+04	7,53E+04	7,29E+04	C00216	--
Zmgn000173	1,49E+02	7,50E+01	1,50E+02	C5H10O5	[M-H]-	D-Ribose	Others	Saccharides and Alcohols	50-69-1	B	5,94E+04	7,27E+04	7,54E+04	1,49E+05	1,52E+05	1,60E+05	1,32E+05	1,56E+05	1,20E+05	1,19E+05	1,38E+05	1,33E+05	1,33E+05	1,15E+05	1,24E+05	C00121	ko00030,ko01100,ko02010
pme1109	1,52E+02	1,35E+02	1,51E+02	C5H5N5O	[M+H]+	Guanine	Nucleotides and derivatives	Nucleotides and derivatives	73-40-5	A	1,81E+04	1,94E+04	1,87E+04	9,00E+03	9,76E+03	7,23E+03	1,47E+04	1,38E+04	2,00E+04	1,57E+04	1,64E+04	1,47E+04	1,31E+04	1,46E+04	1,38E+04	C00242	ko00230,ko01100
mws0458	1,51E+02	1,36E+02	1,52E+02	C8H8O3	[M-H]-	Vanillin	Phenolic acids	Phenolic acids	121-33-5	A	1,64E+04	1,39E+04	1,32E+04	5,50E+04	2,73E+04	3,05E+04	3,31E+04	3,66E+04	3,79E+04	3,10E+04	2,23E+04	3,46E+04	1,95E+05	1,94E+05	2,60E+05	C00755	ko00998,ko01100,ko01110
mws0437	1,51E+02	7,10E+01	1,52E+02	C5H12O5	[M-H]-	D-Arabitol*	Others	Saccharides and Alcohols	488-82-4	B	4,26E+04	3,24E+04	2,89E+04	2,63E+04	2,77E+04	2,57E+04	2,71E+04	2,49E+04	3,06E+04	3,38E+04	1,96E+04	2,17E+04	2,60E+04	2,78E+04	2,85E+04	C01904	ko00040,ko01100
mws0213	1,51E+02	7,10E+01	1,52E+02	C5H12O5	[M-H]-	Ribitol*	Others	Saccharides and Alcohols	488-81-3	B	3,47E+04	2,74E+04	3,63E+04	3,81E+04	3,45E+04	2,90E+04	3,48E+04	3,62E+04	2,94E+04	3,82E+04	3,58E+04	4,88E+04	4,11E+04	2,83E+04	3,35E+04	C00474	ko00040,ko00740,ko01100
mws0639	1,53E+02	1,09E+02	1,54E+02	C7H6O4	[M-H]-	2,3-Dihydroxybenzoic Acid*	Organic acids	Organic acids	303-38-8	A	3,02E+04	3,61E+04	3,30E+04	9,00E+00	9,00E+00	9,00E+00	1,16E+04	9,21E+03	1,00E+04	9,00E+00	9,00E+00	9,00E+00	2,10E+04	1,83E+04	1,28E+04	C00196	ko01110
mws0180	1,53E+02	1,09E+02	1,54E+02	C7H6O4	[M-H]-	2,5-Dihydroxybenzoic acid; Gentisic Acid*	Phenolic acids	Phenolic acids	490-79-9	B	1,67E+04	1,39E+04	2,19E+04	4,54E+03	9,00E+00	8,72E+03	5,94E+03	5,52E+03	4,26E+03	5,84E+03	6,34E+03	6,98E+03	6,34E+03	6,78E+03	1,07E+04	C00628	ko00350,ko01100
mws0183	1,53E+02	1,09E+02	1,54E+02	C7H6O4	[M-H]-	3,4-Dihydroxybenzoic acid (Protocatechuic acid)*	Phenolic acids	Phenolic acids	99-50-3	A	4,35E+04	5,70E+04	4,13E+04	9,00E+00	9,00E+00	9,00E+00	1,55E+04	1,57E+04	1,88E+04	9,55E+03	1,40E+04	1,38E+04	3,06E+04	2,25E+04	1,69E+04	C00230	ko01100,ko01110
mws0254	1,56E+02	1,10E+02	1,55E+02	C6H9N3O2	[M+H]+	L-Histidine	Amino acids and derivatives	Amino acids and derivatives	71-00-1	A	3,31E+07	3,46E+07	3,08E+07	2,55E+07	2,61E+07	2,48E+07	3,05E+07	3,00E+07	2,78E+07	2,91E+07	2,76E+07	3,08E+07	2,88E+07	2,76E+07	2,83E+07	C00135	ko00340,ko00410,ko00970,ko01100,ko01110,ko01230,ko02010
Lmbn001467	1,58E+02	1,16E+02	1,59E+02	C7H13NO3	[M-H]-	5-Acetamidopentanoic Acid	Organic acids	Organic acids	1072-10-2	B	1,31E+05	1,19E+05	1,24E+05	9,98E+04	8,40E+04	8,80E+04	1,26E+05	1,38E+05	1,35E+05	1,66E+05	1,57E+05	1,55E+05	1,13E+05	1,19E+05	1,23E+05	C03087	ko00310,ko01100
pme2589	1,59E+02	8,70E+01	1,60E+02	C6H8O5	[M-H]-	2-Oxoadipic acid	Organic acids	Organic acids	3184-35-8	B	4,70E+04	5,88E+04	6,61E+04	8,88E+04	8,56E+04	1,01E+05	1,18E+05	1,33E+05	1,64E+05	4,90E+04	6,26E+04	6,16E+04	7,25E+04	7,81E+04	6,38E+04	C00322	ko00300,ko00310,ko00380,ko01100,ko01110,ko01210,ko01230
Lmbn002072	1,59E+02	9,71E+01	1,60E+02	C7H12O4	[M-H]-	2-Propylsuccinic acid	Organic acids	Organic acids	618-57-5	B	1,29E+04	1,06E+04	7,63E+03	9,81E+03	9,68E+03	9,57E+03	1,15E+04	9,66E+03	9,08E+03	1,71E+04	1,41E+04	1,63E+04	1,42E+04	1,56E+04	1,04E+04	C16657	--
mws0005	1,61E+02	1,44E+02	1,60E+02	C10H12N2	[M+H]+	Tryptamine	Alkaloids	Plumerane	61-54-1	A	2,66E+04	3,12E+04	2,18E+04	2,96E+04	2,53E+04	2,98E+04	6,88E+04	6,57E+04	6,55E+04	3,47E+04	3,67E+04	4,29E+04	4,17E+04	5,41E+04	4,14E+04	C00398	ko00380,ko00901,ko01100,ko01110
mws1417	1,60E+02	1,16E+02	1,61E+02	C9H7NO2	[M-H]-	Indole-3-carboxylic acid	Alkaloids	Plumerane	771-50-6	A	2,61E+04	2,91E+04	3,46E+04	2,24E+04	3,10E+04	3,20E+04	3,27E+04	2,87E+04	2,45E+04	2,97E+04	3,02E+04	3,70E+04	3,17E+04	2,58E+04	3,49E+04	C19837	--
mws0102	1,60E+02	1,16E+02	1,61E+02	C9H7NO2	[M-H]-	Indole-5-carboxylic acid	Alkaloids	Plumerane	1670-81-1	A	8,88E+03	7,50E+03	1,03E+04	8,61E+03	7,49E+03	7,64E+03	6,60E+03	5,49E+03	8,39E+03	1,15E+04	1,33E+04	9,75E+03	1,28E+04	1,06E+04	7,83E+03	--	--
mws1346	1,62E+02	9,80E+01	1,61E+02	C6H11NO4	[M+H]+	DL-2-Aminoadipic acid	Alkaloids	Alkaloids	542-32-5	B	8,06E+06	8,28E+06	7,75E+06	8,56E+06	8,87E+06	8,39E+06	1,25E+07	1,29E+07	1,21E+07	6,09E+06	6,57E+06	6,35E+06	9,50E+06	9,00E+06	9,09E+06	C00956	ko00300,ko00310,ko00311,ko01100,ko01110,ko01210,ko01230
pme3382	1,60E+02	9,80E+01	1,61E+02	C6H11NO4	[M-H]-	N-Acetyl-L-threonine	Amino acids and derivatives	Amino acids and derivatives	17093-74-2	A	1,24E+04	1,22E+04	5,31E+03	1,76E+04	1,12E+04	1,37E+04	1,90E+04	9,18E+03	1,12E+04	1,19E+04	1,01E+04	1,02E+04	1,37E+04	1,04E+04	1,02E+04	--	--
pme2914	1,61E+02	9,90E+01	1,62E+02	C6H10O5	[M-H]-	3-Hydroxy-3-methylpentane-1,5-dioic acid	Amino acids and derivatives	Amino acids and derivatives	503-49-1	A	1,27E+05	1,29E+05	1,27E+05	1,17E+05	1,27E+05	1,29E+05	2,12E+05	1,94E+05	2,33E+05	9,31E+04	9,85E+04	8,43E+04	1,63E+05	1,26E+05	1,51E+05	C03761	--
pmf0440	1,63E+02	9,11E+01	1,62E+02	C10H10O2	[M+H]+	4-MethoxycinnaMaldehyde	Phenolic acids	Phenolic acids	1963-36-6	A	1,20E+05	1,07E+05	1,33E+05	1,38E+05	1,06E+05	1,17E+05	1,16E+05	1,05E+05	1,48E+05	7,10E+04	9,12E+04	1,17E+05	7,11E+04	7,14E+04	7,21E+04	C10475	--
pme3027	1,62E+02	8,40E+01	1,63E+02	C5H9NO3S	[M-H]-	N-Acetyl-L-Cysteine	Amino acids and derivatives	Amino acids and derivatives	616-91-1	B	3,09E+03	3,12E+03	3,05E+03	3,90E+03	4,72E+03	3,46E+03	3,12E+03	4,15E+03	3,73E+03	3,92E+03	4,23E+03	3,87E+03	6,05E+03	3,75E+03	4,28E+03	C06809	--
Lmbp000123	1,64E+02	5,61E+01	1,63E+02	C6H13NO2S	[M+H]+	L-Homomethionine	Amino acids and derivatives	Amino acids and derivatives	25148-30-5	B	3,11E+05	2,80E+05	2,96E+05	3,68E+05	3,76E+05	4,27E+05	6,40E+05	6,56E+05	6,39E+05	2,30E+05	2,33E+05	2,26E+05	4,43E+05	3,99E+05	4,21E+05	C17213	ko00966,ko01110,ko01210
Lmmn001643	1,63E+02	1,19E+02	1,64E+02	C9H8O3	[M-H]-	2-Hydroxycinnamic acid	Organic acids	Organic acids	583-17-5	B	3,42E+04	3,78E+04	2,86E+04	1,55E+04	1,94E+04	1,66E+04	1,42E+04	2,04E+04	1,77E+04	2,10E+04	2,46E+04	2,37E+04	2,14E+04	2,59E+04	2,20E+04	C01772	ko00360,ko00940,ko01100,ko01110
mws1595	1,63E+02	1,19E+02	1,64E+02	C6H12O5	[M-H]-	D-Fucose	Others	Saccharides and Alcohols	3615-37-0	B	1,80E+04	1,46E+04	1,64E+04	1,35E+04	2,20E+04	2,63E+04	1,51E+04	2,53E+04	1,49E+04	1,77E+04	1,21E+04	2,03E+04	1,52E+04	2,33E+04	1,25E+04	C01018	--
pme2529	1,63E+02	1,01E+02	1,64E+02	C6H12O5	[M-H]-	1,5-Anhydro-D-glucitol	Others	Saccharides and Alcohols	154-58-5	B	1,79E+06	1,96E+06	1,81E+06	2,09E+06	2,31E+06	2,25E+06	1,53E+06	1,48E+06	1,47E+06	1,67E+06	1,49E+06	1,48E+06	1,59E+06	1,66E+06	1,58E+06	C07326	--
pme2617	1,66E+02	1,02E+02	1,65E+02	C5H11NO3S	[M+H]+	L-Methionine Sulfoxide	Amino acids and derivatives	Amino acids and derivatives	3226-65-1	A	6,98E+06	6,17E+06	5,91E+06	7,85E+06	7,43E+06	7,81E+06	7,32E+06	7,24E+06	7,18E+06	7,05E+06	7,19E+06	7,56E+06	7,17E+06	7,22E+06	7,46E+06	C02989	ko00270
pme0021	1,66E+02	1,20E+02	1,65E+02	C9H11NO2	[M+H]+	L-Phenylalanine	Amino acids and derivatives	Amino acids and derivatives	63-91-2	A	1,07E+06	1,02E+06	1,02E+06	9,06E+05	8,54E+05	8,69E+05	1,08E+06	1,07E+06	1,04E+06	9,98E+05	1,03E+06	1,03E+06	1,05E+06	1,01E+06	1,00E+06	C00079	ko00360,ko00400,ko00460,ko00940,ko00960,ko00966,ko00970,ko00998,ko01100,ko01110,ko01210,ko01230,ko02010
pme0281	1,65E+02	1,21E+02	1,66E+02	C8H6O4	[M-H]-	Terephthalic acid	Phenolic acids	Phenolic acids	100-21-0	A	3,70E+05	5,40E+05	4,37E+05	4,90E+05	5,61E+05	4,04E+05	5,31E+05	5,93E+05	4,21E+05	3,03E+05	4,04E+05	3,47E+05	4,66E+05	3,72E+05	4,08E+05	C06337	ko01100
pme0282	1,65E+02	7,70E+01	1,66E+02	C8H6O4	[M-H]-	Phthalic acid	Organic acids	Organic acids	88-99-3	A	1,37E+04	1,90E+04	1,33E+04	2,96E+04	3,32E+04	2,47E+04	3,90E+04	3,41E+04	4,16E+04	1,57E+04	2,21E+04	1,43E+04	1,97E+04	2,36E+04	2,67E+04	C01606	ko01100,ko02010
pmc0274	1,67E+02	1,21E+02	1,66E+02	C6H6N4S	[M+H]+	6-Methylmercaptopurine	Nucleotides and derivatives	Nucleotides and derivatives	50-66-8	B	5,06E+06	4,69E+06	4,61E+06	3,98E+06	3,79E+06	3,79E+06	4,82E+06	4,70E+06	4,91E+06	4,74E+06	4,49E+06	4,91E+06	4,71E+06	4,58E+06	4,49E+06	C16614	--
mws0344	1,65E+02	7,50E+01	1,66E+02	C5H10O6	[M-H]-	D-Xylonic acid	Organic acids	Organic acids	526-91-0	A	1,78E+06	1,66E+06	1,87E+06	1,60E+06	1,66E+06	1,76E+06	1,43E+06	1,59E+06	1,37E+06	1,21E+06	1,42E+06	1,20E+06	1,52E+06	1,49E+06	1,45E+06	C00502	ko00040,ko01100
Lmrn003000	1,65E+02	1,03E+02	1,66E+02	C9H10O3	[M-H]-	2-Hydroxy-3-phenylpropanoic acid	Organic acids	Organic acids	7326-19-4	A	2,86E+04	2,59E+04	3,30E+04	8,03E+04	7,55E+04	7,09E+04	4,35E+04	3,26E+04	3,43E+04	5,33E+04	7,47E+04	5,19E+04	5,12E+04	5,91E+04	4,46E+04	C05607	ko00360,ko00960,ko01100
Lmbn005172	1,65E+02	1,19E+02	1,66E+02	C9H10O3	[M-H]-	2,6-Dimethoxybenzaldehyde	Phenolic acids	Phenolic acids	3392-97-0	A	3,93E+04	3,15E+04	3,61E+04	9,80E+04	9,95E+04	9,76E+04	4,70E+04	5,58E+04	5,08E+04	8,75E+04	7,63E+04	8,21E+04	5,69E+04	6,66E+04	6,36E+04	--	--
mws0467	1,65E+02	1,19E+02	1,66E+02	C9H10O3	[M-H]-	3-(4-Hydroxyphenyl)-propionic acid	Phenolic acids	Phenolic acids	501-97-3	A	9,92E+03	1,61E+04	8,33E+03	2,53E+04	2,40E+04	2,12E+04	1,09E+04	9,05E+03	9,82E+03	2,59E+04	2,39E+04	2,37E+04	1,53E+04	2,13E+04	2,69E+04	C01744	--
NK10253223	1,68E+02	9,41E+01	1,67E+02	C8H9NO3	[M+H]+	2-Amino-3-methoxybenzoic acid	Phenolic acids	Phenolic acids	3177-80-8	B	8,30E+03	1,24E+04	7,58E+03	5,80E+03	7,11E+03	7,99E+03	9,08E+03	5,76E+03	8,07E+03	7,37E+03	9,42E+03	9,59E+03	8,51E+03	9,94E+03	6,67E+03	C05831	ko00380
Zmjp000624	1,68E+02	1,50E+02	1,67E+02	C8H9NO3	[M+H]+	Pyridoxal	Others	Vitamin	66-72-8	B	9,39E+03	1,45E+04	1,54E+04	1,47E+04	8,91E+03	9,58E+03	1,34E+04	7,98E+03	8,54E+03	9,09E+03	1,13E+04	1,19E+04	9,61E+03	1,30E+04	1,44E+04	C00250	ko00750,ko01100
mws2125	1,67E+02	7,87E+01	1,68E+02	C3H5O6P	[M-H]-	Phosphoenolpyruvate	Organic acids	Organic acids	138-08-9	A	3,00E+05	2,72E+05	2,52E+05	3,62E+05	2,94E+05	2,73E+05	1,55E+05	1,70E+05	1,77E+05	2,22E+05	2,70E+05	2,24E+05	2,79E+05	2,25E+05	2,23E+05	C00074	ko00010,ko00020,ko00400,ko00440,ko00620,ko00710,ko00998,ko01100,ko01110,ko01200,ko01230
Hmbp001276	1,69E+02	6,50E+01	1,68E+02	C8H8O4	[M+H]+	Gallacetophenone	Phenolic acids	Phenolic acids	528-21-2	A	8,87E+05	8,60E+05	8,15E+05	8,60E+05	7,90E+05	7,56E+05	7,00E+05	6,60E+05	6,40E+05	8,59E+05	8,27E+05	8,48E+05	8,15E+05	7,93E+05	8,14E+05	--	--
Zmsp001834	1,69E+02	6,50E+01	1,68E+02	C8H8O4	[M+H]+	2,6-Dimethoxy-1,4-benzoquinone	Quinones	Quinones	530-55-2	A	8,64E+05	7,61E+05	8,03E+05	7,53E+05	7,41E+05	6,94E+05	6,78E+05	6,18E+05	6,65E+05	7,83E+05	8,63E+05	8,27E+05	7,67E+05	7,50E+05	7,63E+05	C10331	--
pme1383	1,70E+02	1,34E+02	1,69E+02	C8H11NO3	[M+H]+	Pyridoxine	Others	Vitamin	65-23-6	A	1,29E+05	1,25E+05	1,13E+05	7,81E+04	7,87E+04	6,89E+04	6,91E+04	7,61E+04	7,80E+04	6,73E+04	7,00E+04	6,08E+04	8,49E+04	8,88E+04	9,24E+04	C00314	ko00750,ko01100
pme0181	1,70E+02	1,24E+02	1,69E+02	C7H11N3O2	[M+H]+	3-Methyl-L-Histidine	Amino acids and derivatives	Amino acids and derivatives	368-16-1	B	9,03E+04	9,79E+04	1,03E+05	4,92E+04	4,23E+04	5,40E+04	6,61E+04	6,68E+04	7,20E+04	6,52E+04	8,79E+04	6,57E+04	8,12E+04	6,98E+04	7,70E+04	C01152	ko00340,ko01100
Zmzn000078	1,69E+02	7,90E+01	1,70E+02	C3H7O6P	[M-H]-	Dihydroxyacetone phosphate	Others	Saccharides and Alcohols	57-04-5	B	8,41E+04	3,80E+04	3,82E+04	7,98E+04	8,15E+04	4,99E+04	5,30E+04	5,59E+04	4,71E+04	5,08E+04	6,19E+04	5,64E+04	6,11E+04	6,14E+04	5,33E+04	C00111	ko00010,ko00040,ko00051,ko00052,ko00561,ko00562,ko00564,ko00640,ko00710,ko00760,ko01100,ko01110,ko01200,ko01230
pme3186	1,69E+02	7,90E+01	1,70E+02	C3H7O6P	[M-H]-	DL-Glyceraldehyde-3-phosphate	Organic acids	Organic acids	591-59-3	B	9,34E+04	6,77E+04	8,53E+04	1,01E+05	7,83E+04	7,81E+04	7,11E+04	7,30E+04	6,96E+04	5,39E+04	6,35E+04	5,35E+04	1,13E+05	1,06E+05	5,84E+04	C00661	--
Lmbn003524	1,71E+02	9,91E+01	1,72E+02	C9H16O3	[M-H]-	9-Oxononanoic acid	Organic acids	Organic acids	2553-17-5	A	1,96E+04	2,35E+04	2,26E+04	2,82E+04	2,83E+04	2,61E+04	2,55E+04	2,28E+04	2,43E+04	1,97E+04	2,04E+04	1,96E+04	2,27E+04	2,07E+04	2,88E+04	C16322	ko00592,ko01110
pme3009	1,75E+02	9,90E+01	1,74E+02	C6H6O6	[M+H]+	Trans-Citridic acid	Organic acids	Organic acids	4023-65-8	A	9,37E+05	4,34E+06	3,31E+06	1,52E+06	1,38E+06	1,83E+06	2,11E+06	2,09E+06	1,32E+06	2,91E+06	2,22E+06	2,52E+06	2,21E+06	1,36E+06	1,67E+06	C02341	ko00660,ko01100
mws0154	1,73E+02	9,30E+01	1,74E+02	C7H10O5	[M-H]-	Shikimic acid	Organic acids	Organic acids	138-59-0	B	2,27E+04	2,14E+04	1,49E+04	7,12E+03	8,46E+03	7,13E+03	8,26E+03	4,55E+03	9,27E+03	5,64E+03	1,88E+04	6,35E+03	1,11E+04	7,52E+03	1,30E+04	C00493	ko00400,ko01100,ko01110,ko01230
Lmgn002555	1,73E+02	5,90E+01	1,74E+02	C8H14O4	[M-H]-	2-Propylglutaric acid	Organic acids	Organic acids	32806-62-5	A	1,96E+05	2,10E+05	2,02E+05	3,50E+05	2,81E+05	3,17E+05	2,65E+05	2,38E+05	2,61E+05	1,36E+05	1,56E+05	1,66E+05	2,13E+05	2,37E+05	2,44E+05	C16658	--
Zmyn000155	1,73E+02	1,31E+02	1,74E+02	C7H14N2O3	[M-H]-	N-_-Acetyl-L-ornithine	Amino acids and derivatives	Amino acids and derivatives	6205-08-9	A	1,98E+07	2,08E+07	1,95E+07	2,23E+07	2,26E+07	2,20E+07	2,33E+07	2,21E+07	2,43E+07	2,60E+07	2,33E+07	2,54E+07	2,30E+07	2,35E+07	2,23E+07	C00437	ko00220,ko01100,ko01110,ko01210,ko01230
mws1401	1,75E+02	8,40E+01	1,74E+02	C7H14N2O3	[M+H]+	L-Theanine	Amino acids and derivatives	Amino acids and derivatives	3081-61-6	B	2,75E+05	3,02E+05	2,33E+05	3,00E+05	2,84E+05	2,39E+05	3,35E+05	2,81E+05	3,43E+05	3,92E+05	4,22E+05	4,42E+05	2,96E+05	2,79E+05	3,52E+05	C01047	--
mws0260	1,75E+02	1,16E+02	1,74E+02	C6H14N4O2	[M+H]+	L-Arginine	Amino acids and derivatives	Amino acids and derivatives	74-79-3	A	2,31E+06	2,48E+06	2,04E+06	2,17E+06	2,08E+06	2,19E+06	2,61E+06	2,78E+06	2,66E+06	2,56E+06	2,51E+06	2,90E+06	2,35E+06	2,17E+06	2,18E+06	C00062	ko00220,ko00261,ko00330,ko00472,ko00970,ko01100,ko01110,ko01230,ko02010
pme0008	1,76E+02	1,13E+02	1,75E+02	C6H13N3O3	[M+H]+	L-Citrulline	Amino acids and derivatives	Amino acids and derivatives	372-75-8	A	6,22E+06	6,03E+06	5,86E+06	2,94E+06	3,50E+06	2,96E+06	3,56E+06	3,50E+06	3,90E+06	3,81E+06	3,98E+06	3,34E+06	4,29E+06	4,29E+06	3,66E+06	C00327	ko00220,ko01100,ko01110,ko01230
Hmfn000531	1,75E+02	8,70E+01	1,76E+02	C6H8O6	[M-H]-	L-Ascorbic acid (Vitamin C)	Others	Vitamin	50-81-7	A	7,27E+05	6,96E+05	5,27E+05	1,42E+06	1,46E+06	1,08E+06	1,79E+06	2,17E+06	1,88E+06	7,72E+05	9,58E+05	8,42E+05	1,54E+06	1,10E+06	1,10E+06	C00072	ko00053,ko00480,ko01100,ko01110
mws4175	1,75E+02	8,50E+01	1,76E+02	C6H8O6	[M-H]-	D-Glucurono-6,3-lactone	Others	Saccharides and Alcohols	32449-92-6	A	3,56E+04	3,72E+04	3,81E+04	6,41E+04	6,96E+04	4,95E+04	6,98E+04	9,90E+04	8,29E+04	3,94E+04	3,65E+04	5,36E+04	6,07E+04	4,16E+04	3,43E+04	C02670	ko00053,ko01100
Lmbn001754	1,75E+02	1,15E+02	1,76E+02	C7H12O5	[M-H]-	3-Isopropylmalic Acid*	Organic acids	Organic acids	921-28-8	A	4,94E+05	5,13E+05	5,09E+05	3,77E+05	3,66E+05	3,97E+05	5,67E+05	5,75E+05	5,93E+05	6,09E+05	6,62E+05	6,30E+05	4,87E+05	5,31E+05	4,86E+05	C04411	ko00290,ko01100,ko01110,ko01210,ko01230
Zmgn001448	1,75E+02	1,15E+02	1,76E+02	C7H12O5	[M-H]-	2-Propylmalic Acid*	Organic acids	Organic acids	-	A	4,75E+05	4,82E+05	4,98E+05	3,93E+05	3,75E+05	3,56E+05	4,42E+05	6,66E+05	5,72E+05	5,95E+05	6,86E+05	6,20E+05	5,09E+05	4,69E+05	4,77E+05	C05994	ko00620
pmb3101	1,75E+02	1,15E+02	1,76E+02	C7H12O5	[M-H]-	2-Isopropylmalic Acid	Organic acids	Organic acids	49601-06-1	A	2,84E+05	3,00E+05	2,47E+05	2,20E+05	2,08E+05	2,09E+05	3,62E+05	3,07E+05	3,00E+05	3,39E+05	3,62E+05	3,33E+05	2,92E+05	2,93E+05	2,65E+05	C02504	ko00290,ko00620,ko01100,ko01110,ko01210,ko01230
mws0875	1,79E+02	7,60E+01	1,78E+02	C5H10N2O3S	[M+H]+	L-Cysteinyl-L-glycine	Amino acids and derivatives	Amino acids and derivatives	19246-18-5	A	8,44E+03	1,49E+04	8,95E+03	9,09E+03	1,39E+04	1,34E+04	9,00E+00	9,00E+00	9,00E+00	5,29E+03	5,17E+03	6,22E+03	1,02E+04	8,43E+03	8,56E+03	C01419	ko00480,ko01100
pme1021	1,77E+02	9,90E+01	1,78E+02	C6H10O6	[M-H]-	D-Glucono-1,5-lactone	Others	Saccharides and Alcohols	90-80-2	B	8,62E+03	5,94E+03	5,60E+03	1,18E+04	1,06E+04	6,60E+03	6,91E+03	9,95E+03	6,23E+03	6,63E+03	6,53E+03	6,24E+03	5,58E+03	6,58E+03	1,05E+04	C00198	ko00030,ko01100,ko01110,ko01200
Lmgn000242	1,77E+02	1,13E+02	1,78E+02	C6H10O6	[M-H]-	4,5,6-Trihydroxy-2-oxohexanoic acid	Organic acids	Organic acids	56742-44-0	B	7,70E+04	9,22E+04	7,40E+04	9,33E+04	9,28E+04	1,02E+05	1,03E+05	8,64E+04	1,10E+05	1,21E+05	1,28E+05	1,17E+05	1,19E+05	1,02E+05	1,19E+05	C01216	ko00052,ko01100
pme2253	1,77E+02	5,90E+01	1,78E+02	C6H10O6	[M-H]-	L-Gulono-1,4-Lactone	Others	Saccharides and Alcohols	1128-23-0	A	5,73E+04	6,19E+04	6,44E+04	7,39E+04	6,50E+04	6,56E+04	7,43E+04	7,17E+04	6,66E+04	6,23E+04	6,44E+04	5,22E+04	6,92E+04	5,56E+04	6,46E+04	C01040	ko00053,ko01100
pmb0786	1,80E+02	1,63E+02	1,79E+02	C6H13NO5	[M+H]+	D-Glucosamine	Others	Saccharides and Alcohols	3416-24-8	B	6,99E+04	2,42E+04	3,83E+04	5,54E+04	5,36E+04	5,49E+04	4,42E+04	5,17E+04	5,10E+04	2,88E+04	4,52E+04	5,27E+04	4,09E+04	6,81E+04	5,36E+04	C00329	ko00520,ko01100
pme0516	1,79E+02	8,70E+01	1,80E+02	C6H12O6	[M-H]-	Inositol	Others	Saccharides and Alcohols	87-89-8	A	3,61E+04	3,23E+04	3,75E+04	7,84E+04	8,38E+04	7,66E+04	6,31E+04	5,70E+04	5,88E+04	3,70E+04	4,58E+04	2,97E+04	6,07E+04	4,99E+04	5,25E+04	C00137	ko00052,ko00053,ko00562,ko01100,ko01110,ko02010,ko04070
mws1164	1,79E+02	5,90E+01	1,80E+02	C6H12O6	[M-H]-	D-Fructose*	Others	Saccharides and Alcohols	7660-25-5	B	1,34E+06	1,22E+06	1,51E+06	2,57E+06	2,12E+06	2,01E+06	2,44E+06	2,32E+06	3,08E+06	2,03E+06	2,30E+06	1,99E+06	2,25E+06	2,07E+06	2,50E+06	C05003	--
mws4170	1,79E+02	5,90E+01	1,80E+02	C6H12O6	[M-H]-	D-Glucose*	Others	Saccharides and Alcohols	14431-43-7	A	1,08E+06	1,07E+06	1,18E+06	1,64E+06	1,47E+06	1,71E+06	2,19E+06	2,43E+06	2,76E+06	1,58E+06	1,57E+06	1,50E+06	1,94E+06	1,56E+06	1,90E+06	C00031	ko00010,ko00030,ko00052,ko00500,ko00520,ko00901,ko01100,ko01110,ko02010
mws0250	1,82E+02	1,36E+02	1,81E+02	C9H11NO3	[M+H]+	L-Tyrosine	Amino acids and derivatives	Amino acids and derivatives	60-18-4	A	4,68E+06	4,49E+06	4,39E+06	4,02E+06	4,13E+06	4,20E+06	4,86E+06	5,29E+06	4,72E+06	6,28E+06	6,13E+06	6,15E+06	5,07E+06	5,04E+06	4,67E+06	C00082	ko00130,ko00261,ko00350,ko00360,ko00400,ko00460,ko00730,ko00940,ko00950,ko00965,ko00966,ko00970,ko00998,ko01100,ko01110,ko01210,ko01230
pme2237	1,81E+02	1,01E+02	1,82E+02	C6H14O6	[M-H]-	Dulcitol	Others	Saccharides and Alcohols	608-66-2	A	1,11E+04	1,66E+04	1,71E+04	1,60E+04	1,24E+04	1,22E+04	1,29E+04	1,37E+04	1,47E+04	1,36E+04	1,33E+04	1,02E+04	1,43E+04	1,24E+04	1,33E+04	C01697	ko00052,ko01100
mws0214	1,81E+02	7,10E+01	1,82E+02	C6H14O6	[M-H]-	D-Sorbitol	Others	Saccharides and Alcohols	50-70-4	A	6,77E+03	2,43E+04	1,38E+04	1,91E+04	1,86E+04	1,63E+04	1,02E+04	1,15E+04	1,63E+04	1,74E+04	1,97E+04	1,96E+04	1,47E+04	1,53E+04	1,82E+04	C00794	ko00051,ko00052,ko01100,ko02010
pmb1754	1,84E+02	1,25E+02	1,84E+02	C5H15NO4P+	[M]+	O-Phosphocholine	Alkaloids	Alkaloids	107-73-3	B	2,06E+06	1,90E+06	1,97E+06	1,24E+06	1,36E+06	1,19E+06	8,45E+05	9,27E+05	8,41E+05	9,20E+05	9,85E+05	9,51E+05	1,33E+06	1,24E+06	1,08E+06	C00588	ko00564,ko01100
Zmgn000447	1,85E+02	7,90E+01	1,86E+02	C3H7O7P	[M-H]-	3-Phospho-D-glyceric acid	Others	Saccharides and Alcohols	820-11-1	A	3,73E+05	3,44E+05	3,64E+05	3,24E+05	3,06E+05	3,03E+05	2,21E+05	2,29E+05	2,23E+05	2,47E+05	2,11E+05	2,45E+05	3,77E+05	2,83E+05	2,86E+05	C00197	ko00010,ko00030,ko00260,ko00270,ko00561,ko00630,ko00710,ko01100,ko01110,ko01200,ko01230
mws0752	1,85E+02	1,85E+02	1,86E+02	C11H22O2	[M-H]-	Undecylic Acid	Lipids	Free fatty acids	112-37-8	A	2,89E+05	2,70E+05	2,97E+05	1,93E+05	1,83E+05	1,79E+05	2,25E+05	1,83E+05	1,90E+05	2,42E+05	1,99E+05	2,03E+05	2,47E+05	2,55E+05	2,42E+05	C17715	--
pmn001492	1,87E+02	1,23E+02	1,88E+02	C11H8O3	[M-H]-	Ayapin	Lignans and Coumarins	Coumarins	494-56-4	A	5,18E+04	3,85E+04	5,36E+04	5,16E+04	4,80E+04	4,68E+04	5,06E+04	4,65E+04	5,68E+04	4,28E+04	4,75E+04	4,22E+04	4,57E+04	4,97E+04	5,14E+04	C18078	--
pme0137	1,87E+02	1,25E+02	1,88E+02	C7H12N2O4	[M-H]-	N-Acetyl-L-Glutamine	Amino acids and derivatives	Amino acids and derivatives	2490-97-3	B	2,71E+04	1,80E+04	1,07E+04	1,83E+04	1,63E+04	2,21E+04	2,56E+04	2,02E+04	2,09E+04	2,42E+04	1,53E+04	1,61E+04	1,30E+04	9,81E+03	1,32E+04	--	--
mws0237	1,87E+02	1,25E+02	1,88E+02	C9H16O4	[M-H]-	Azelaic acid	Organic acids	Organic acids	123-99-9	A	1,59E+06	1,66E+06	1,64E+06	1,85E+06	1,81E+06	1,69E+06	1,75E+06	1,79E+06	1,69E+06	1,60E+06	1,59E+06	1,66E+06	1,68E+06	1,71E+06	1,83E+06	C08261	--
mws0736	1,89E+02	8,60E+01	1,88E+02	C8H16N2O3	[M+H]+	N-Glycyl-L-leucine*	Amino acids and derivatives	Amino acids and derivatives	869-19-2	B	3,59E+04	3,86E+04	4,01E+04	4,57E+04	4,97E+04	4,51E+04	7,42E+04	7,00E+04	7,01E+04	5,06E+04	4,39E+04	5,11E+04	5,43E+04	6,35E+04	6,00E+04	C02155	--
pme0122	1,89E+02	1,26E+02	1,88E+02	C8H16N2O3	[M+H]+	N6-Acetyl-L-lysine	Amino acids and derivatives	Amino acids and derivatives	692-04-6	A	1,44E+05	1,26E+05	1,50E+05	1,85E+05	2,55E+05	1,73E+05	1,29E+05	1,35E+05	1,88E+05	2,51E+05	3,36E+05	2,93E+05	2,18E+05	2,10E+05	1,98E+05	C02727	ko00310,ko01100
mws5041	1,89E+02	8,61E+01	1,88E+02	C8H16N2O3	[M+H]+	L-Glycyl-L-isoleucine*	Amino acids and derivatives	Amino acids and derivatives	19461-38-2	B	3,16E+04	3,16E+04	3,49E+04	4,69E+04	3,74E+04	3,88E+04	7,02E+04	6,26E+04	6,70E+04	3,66E+04	4,40E+04	3,93E+04	4,36E+04	4,99E+04	4,98E+04	--	--
Zmjp000182	1,89E+02	7,01E+01	1,88E+02	C7H16N4O2	[M+H]+	N-Monomethyl-L-arginine	Amino acids and derivatives	Amino acids and derivatives	17035-90-4	A	2,66E+06	2,65E+06	2,72E+06	3,18E+06	3,66E+06	3,56E+06	3,32E+06	3,22E+06	3,37E+06	3,84E+06	4,00E+06	4,28E+06	3,23E+06	3,28E+06	3,36E+06	C03884	--
pme3388	1,89E+02	1,44E+02	1,88E+02	C7H16N4O2	[M+H]+	Homoarginine	Amino acids and derivatives	Amino acids and derivatives	156-86-5	A	5,06E+05	5,30E+05	5,19E+05	5,74E+05	6,65E+05	6,45E+05	5,65E+05	5,78E+05	5,97E+05	7,71E+05	7,54E+05	8,03E+05	6,26E+05	6,28E+05	6,46E+05	C01924	--
pme0075	1,88E+02	1,28E+02	1,89E+02	C7H11NO5	[M-H]-	N-Acetyl-L-glutamic acid	Amino acids and derivatives	Amino acids and derivatives	1188-37-0	B	5,07E+04	7,18E+04	5,37E+04	1,06E+04	1,46E+04	8,55E+03	4,82E+04	6,55E+04	5,73E+04	2,82E+04	3,32E+04	2,99E+04	3,11E+04	3,91E+04	3,80E+04	C00624	ko00220,ko01100,ko01110,ko01210,ko01230
pme2244	1,90E+02	1,18E+02	1,89E+02	C11H11NO2	[M+H]+	3-Indolepropionic acid	Alkaloids	Plumerane	830-96-6	B	7,73E+04	8,34E+04	7,10E+04	9,97E+04	9,85E+04	9,04E+04	1,01E+05	1,08E+05	1,05E+05	1,01E+05	9,45E+04	1,06E+05	1,14E+05	9,51E+04	9,13E+04	--	--
mws0193	1,90E+02	1,27E+02	1,89E+02	C7H15N3O3	[M+H]+	L-Homocitrulline	Amino acids and derivatives	Amino acids and derivatives	1190-49-4	B	9,42E+04	1,06E+05	9,21E+04	9,99E+04	9,95E+04	1,03E+05	7,28E+04	7,88E+04	7,95E+04	1,16E+05	1,08E+05	1,21E+05	9,99E+04	9,73E+04	8,62E+04	C02427	--
mws0281	1,91E+02	1,11E+02	1,92E+02	C6H8O7	[M-H]-	Citric Acid	Organic acids	Organic acids	77-92-9	A	3,11E+06	3,53E+06	3,28E+06	3,18E+06	3,35E+06	3,15E+06	3,54E+06	3,39E+06	3,81E+06	3,84E+06	3,64E+06	4,03E+06	3,57E+06	3,45E+06	3,79E+06	C00158	ko00020,ko00250,ko00630,ko01100,ko01110,ko01200,ko01210,ko01230
Zmyn000453	1,91E+02	1,11E+02	1,92E+02	C6H8O7	[M-H]-	Isocitric Acid	Organic acids	Organic acids	320-77-4	A	1,84E+07	1,69E+07	1,73E+07	1,81E+07	1,76E+07	1,79E+07	1,90E+07	1,79E+07	1,76E+07	1,80E+07	1,83E+07	1,86E+07	1,81E+07	1,69E+07	1,71E+07	C00311	ko00020,ko00630,ko01100,ko01110,ko01200,ko01210,ko01230
Hmjp002337	1,93E+02	1,33E+02	1,92E+02	C10H8O4	[M+H]+	Isoscopoletin (6-Hydroxy-7-Methoxycoumarin)	Lignans and Coumarins	Coumarins	776-86-3	B	9,45E+03	7,25E+03	5,72E+03	2,60E+04	3,01E+04	2,74E+04	1,47E+04	8,13E+03	1,25E+04	5,13E+03	1,02E+04	2,14E+04	9,74E+03	1,77E+04	2,20E+04	C18079	--
pme2993	1,93E+02	1,33E+02	1,92E+02	C10H8O4	[M+H]+	Scopoletin (7-Hydroxy-5-methoxycoumarin)	Lignans and Coumarins	Coumarins	92-61-5	B	9,00E+00	9,00E+00	9,00E+00	2,91E+04	1,94E+04	2,38E+04	9,00E+00	9,00E+00	9,00E+00	9,00E+00	9,00E+00	9,00E+00	1,71E+04	1,87E+04	1,11E+04	C01752	ko00940,ko01110
mws0277	1,91E+02	8,50E+01	1,92E+02	C7H12O6	[M-H]-	Quinic Acid	Organic acids	Organic acids	77-95-2	A	8,65E+05	8,91E+05	8,24E+05	9,34E+05	8,75E+05	9,39E+05	9,34E+05	9,05E+05	9,55E+05	9,50E+05	9,81E+05	9,79E+05	9,07E+05	9,59E+05	9,17E+05	C00296	ko00400,ko01100
mws1189	1,93E+02	7,28E+01	1,94E+02	C6H10O7	[M-H]-	D-Galacturonic acid*	Organic acids	Organic acids	685-73-4	B	4,63E+04	3,49E+04	4,09E+04	3,70E+04	2,73E+04	4,02E+04	4,17E+04	3,66E+04	2,86E+04	2,56E+04	2,05E+04	2,62E+04	3,37E+04	4,13E+04	3,14E+04	C00333	ko00040,ko00053,ko00520,ko01100,ko02010
pme3705	1,93E+02	7,30E+01	1,94E+02	C6H10O7	[M-H]-	D-Glucoronic acid*	Others	Saccharides and Alcohols	6556-12-3	B	3,78E+04	3,91E+04	3,95E+04	3,66E+04	3,18E+04	3,73E+04	4,50E+04	4,73E+04	3,97E+04	3,35E+04	3,01E+04	3,60E+04	4,64E+04	2,51E+04	4,15E+04	C00191	ko00040,ko00053,ko00520,ko00562,ko01100
mws0014	1,93E+02	1,34E+02	1,94E+02	C10H10O4	[M-H]-	Ferulic acid	Phenolic acids	Phenolic acids	537-98-4	A	3,24E+03	9,42E+03	4,22E+03	3,76E+03	4,23E+03	2,77E+03	4,54E+03	7,85E+03	2,28E+03	6,48E+03	2,91E+03	3,58E+03	3,57E+03	4,25E+03	5,86E+03	C01494	ko00940,ko01100,ko01110
pme0534	1,95E+02	7,49E+01	1,96E+02	C6H12O7	[M-H]-	Gluconic acid	Others	Saccharides and Alcohols	526-95-4	A	2,70E+05	2,90E+05	2,90E+05	2,34E+05	2,56E+05	2,44E+05	2,98E+05	2,92E+05	2,77E+05	2,16E+05	1,78E+05	1,73E+05	2,58E+05	2,54E+05	2,42E+05	C00257	ko00030,ko01100,ko01110,ko01200
mws0027	1,97E+02	1,23E+02	1,98E+02	C9H10O5	[M-H]-	Syringic acid	Phenolic acids	Phenolic acids	530-57-4	B	6,73E+03	5,17E+03	6,72E+03	9,00E+00	9,00E+00	9,00E+00	1,50E+04	1,41E+04	1,57E+04	3,77E+03	8,05E+03	4,63E+03	4,90E+03	8,06E+03	5,56E+03	C10833	--
pmb2497	1,97E+02	1,53E+02	1,98E+02	C9H10O5	[M-H]-	4-Hydroxy-3-methoxymandelate	Phenolic acids	Phenolic acids	55-10-7	B	1,72E+04	1,98E+04	1,49E+04	1,70E+04	1,38E+04	1,87E+04	1,61E+04	1,73E+04	1,49E+04	1,58E+04	1,94E+04	1,99E+04	1,84E+04	2,01E+04	2,19E+04	C05584	ko00350,ko01100
Zmzn000079	1,99E+02	7,90E+01	2,00E+02	C4H9O7P	[M-H]-	D-Erythrose-4-phosphate	Others	Saccharides and Alcohols	585-18-2	B	1,15E+04	9,62E+03	1,36E+04	4,70E+03	5,08E+03	4,74E+03	7,08E+03	6,15E+03	7,28E+03	9,36E+03	7,91E+03	6,58E+03	7,59E+03	6,80E+03	9,62E+03	C00279	ko00030,ko00400,ko00710,ko00750,ko00998,ko01100,ko01110,ko01200,ko01230
pmb2640	1,99E+02	1,99E+02	2,00E+02	C12H24O2	[M-H]-	Dodecanoic acid (Lauric acid)	Lipids	Free fatty acids	143-07-7	B	2,49E+04	1,72E+04	2,62E+04	2,40E+04	2,44E+04	2,83E+04	3,64E+04	3,64E+04	3,63E+04	3,49E+04	2,04E+04	2,36E+04	3,31E+04	3,25E+04	3,43E+04	C02679	ko00061,ko01100,ko01110
pmb0130	2,03E+02	1,44E+02	2,02E+02	C12H14N2O	[M+H]+	Acetryptine	Alkaloids	Phenolamine	3551-18-6	B	1,23E+04	5,77E+03	4,90E+03	7,44E+03	5,22E+03	4,30E+03	8,47E+03	8,87E+03	8,14E+03	6,90E+03	5,50E+03	4,73E+03	4,74E+03	7,97E+03	9,18E+03	--	--
NK10251888	2,03E+02	7,01E+01	2,02E+02	C8H18N4O2	[M+H]+	NG,NG-Dimethyl-L-arginine	Amino acids and derivatives	Amino acids and derivatives	30315-93-6	B	1,61E+05	1,76E+05	1,62E+05	2,16E+05	2,27E+05	2,28E+05	1,93E+05	1,60E+05	1,71E+05	1,83E+05	2,20E+05	2,02E+05	2,08E+05	1,77E+05	2,03E+05	C03626	--
mws0018	2,03E+02	8,30E+01	2,02E+02	C10H26N4	[M+H]+	Spermine	Alkaloids	Phenolamine	71-44-3	B	2,23E+07	1,85E+07	1,77E+07	2,37E+07	2,36E+07	2,37E+07	2,18E+07	2,23E+07	2,31E+07	2,32E+07	2,28E+07	2,29E+07	2,20E+07	2,30E+07	2,30E+07	C00750	ko00330,ko00410,ko00480,ko00770,ko01100
Wmhn001652	2,03E+02	1,16E+02	2,04E+02	C11H8O4	[M-H]-	3-Methoxy-juglone	Quinones	Quinones	-	B	1,45E+07	1,43E+07	1,40E+07	1,76E+07	1,79E+07	1,81E+07	1,97E+07	1,96E+07	2,02E+07	1,89E+07	1,90E+07	1,80E+07	1,87E+07	1,85E+07	1,97E+07	--	--
mws0282	2,03E+02	1,16E+02	2,04E+02	C11H12N2O2	[M-H]-	L-Tryptophan	Amino acids and derivatives	Amino acids and derivatives	73-22-3	A	2,08E+07	2,18E+07	2,15E+07	2,69E+07	2,64E+07	2,77E+07	2,95E+07	2,49E+07	2,76E+07	2,67E+07	2,89E+07	2,86E+07	2,69E+07	2,54E+07	2,75E+07	C00078	ko00260,ko00380,ko00400,ko00901,ko00966,ko00970,ko00998,ko01100,ko01110,ko01210,ko01230
pmb0818	2,06E+02	1,48E+02	2,05E+02	C11H11NO3	[M+H]+	Methoxyindoleacetic acid	Alkaloids	Plumerane	3471-31-6	B	2,18E+06	2,12E+06	2,19E+06	2,77E+06	2,81E+06	2,82E+06	3,06E+06	3,01E+06	2,92E+06	2,95E+06	2,93E+06	3,07E+06	2,99E+06	2,99E+06	2,91E+06	C05660	ko00380
pme1261	2,06E+02	7,60E+01	2,05E+02	C9H19NO4	[M+H]+	D-Panthenol	Others	Saccharides and Alcohols	81-13-0	B	8,13E+03	6,23E+03	7,27E+03	1,01E+04	9,11E+03	6,64E+03	1,43E+04	1,77E+04	1,58E+04	3,19E+04	3,61E+04	3,58E+04	1,35E+04	1,44E+04	1,35E+04	C05944	ko00770
Lmbn013410	2,05E+02	1,89E+02	2,06E+02	C14H22O	[M-H]-	2,4-Di-Tert-Butylphenol*	Phenolic acids	Phenolic acids	96-76-4	A	1,70E+05	1,81E+05	1,65E+05	2,35E+05	1,64E+05	1,84E+05	1,83E+05	1,81E+05	2,28E+05	1,54E+05	1,75E+05	1,72E+05	1,30E+05	1,32E+05	1,34E+05	--	--
Lmln010063	2,05E+02	1,89E+02	2,06E+02	C14H22O	[M-H]-	2,6-Di-tert-butylphenol*	Phenolic acids	Phenolic acids	128-39-2	A	1,51E+05	1,83E+05	1,55E+05	2,43E+05	1,79E+05	1,74E+05	1,95E+05	1,75E+05	2,26E+05	1,50E+05	1,72E+05	1,67E+05	1,19E+05	1,33E+05	1,25E+05	--	--
Zmgn002106	2,06E+02	5,80E+01	2,07E+02	C11H13NO3	[M-H]-	N-Acetyl-L-phenylalanine	Amino acids and derivatives	Amino acids and derivatives	2018-61-3	B	4,51E+04	4,60E+04	4,44E+04	6,20E+04	6,37E+04	6,07E+04	4,81E+04	4,19E+04	5,24E+04	3,46E+04	3,18E+04	3,29E+04	4,22E+04	4,37E+04	4,03E+04	C03519	ko00360,ko01100
mws1212	2,09E+02	1,77E+02	2,08E+02	C11H12O4	[M+H]+	Methyl ferulate	Phenolic acids	Phenolic acids	2309-07-1	B	2,09E+04	1,97E+04	1,99E+04	4,99E+04	4,62E+04	4,95E+04	4,48E+04	4,72E+04	5,18E+04	4,73E+04	4,52E+04	4,07E+04	3,98E+04	4,56E+04	4,22E+04	--	--
pmb2620	2,07E+02	1,33E+02	2,08E+02	C11H12O4	[M-H]-	3,4-Dimethoxycinnamic acid	Phenolic acids	Phenolic acids	14737-89-4	B	7,69E+03	6,30E+03	9,30E+03	1,33E+04	1,54E+04	1,39E+04	1,75E+04	1,64E+04	1,70E+04	1,54E+04	1,72E+04	1,54E+04	1,37E+04	1,54E+04	1,71E+04	--	--
pme3443	2,07E+02	1,92E+02	2,08E+02	C11H12O4	[M-H]-	Sinapinaldehyde	Phenolic acids	Phenolic acids	4206-58-0	A	2,39E+03	5,77E+03	4,60E+03	2,44E+04	2,08E+04	2,23E+04	9,32E+03	1,17E+04	9,44E+03	1,79E+04	1,37E+04	1,30E+04	1,31E+04	1,51E+04	1,47E+04	C05610	ko00940,ko01100,ko01110
Zmpn000199	2,09E+02	8,50E+01	2,10E+02	C6H10O8	[M-H]-	D-Galactaric acid*	Others	Saccharides and Alcohols	526-99-8	B	1,51E+05	1,38E+05	1,79E+05	1,90E+05	1,84E+05	1,45E+05	1,54E+05	1,42E+05	1,23E+05	1,40E+05	1,10E+05	1,11E+05	1,39E+05	1,17E+05	1,44E+05	C00879	ko00053,ko01100
Zmyn000108	2,09E+02	8,50E+01	2,10E+02	C6H10O8	[M-H]-	D-Saccharic acid*	Others	Saccharides and Alcohols	87-73-0	B	1,35E+05	1,39E+05	1,36E+05	1,74E+05	1,51E+05	1,60E+05	1,17E+05	1,25E+05	1,17E+05	1,17E+05	9,00E+04	1,10E+05	1,45E+05	1,22E+05	1,26E+05	C00818	ko00053,ko01100
Hmlp008487	2,11E+02	8,11E+01	2,10E+02	C13H22O2	[M+H]+	Blumenol C	Terpenoids	Terpene	36151-02-7	B	5,09E+04	3,99E+04	4,78E+04	4,44E+04	5,79E+04	4,31E+04	4,98E+04	5,26E+04	5,33E+04	3,86E+04	5,16E+04	4,88E+04	5,10E+04	4,61E+04	4,60E+04	--	--
pmb2507	2,13E+02	9,70E+01	2,14E+02	C5H11O7P	[M-H]-	2-Deoxyribose-1-phosphate	Nucleotides and derivatives	Nucleotides and derivatives	17210-42-3	B	1,49E+05	1,40E+05	1,24E+05	2,84E+04	4,34E+04	4,49E+04	8,85E+04	8,95E+04	6,81E+04	2,01E+05	1,71E+05	2,09E+05	1,03E+05	1,20E+05	7,14E+04	C00672	ko00030,ko00240,ko01100
pme0170	2,17E+02	1,58E+02	2,16E+02	C8H16N4O3	[M+H]+	N-Acetyl-L-Arginine	Amino acids and derivatives	Amino acids and derivatives	155-84-0	B	8,22E+03	4,08E+03	1,03E+04	6,88E+03	6,47E+03	8,20E+03	7,41E+03	3,20E+03	8,74E+03	1,14E+04	9,58E+03	8,65E+03	5,72E+03	3,70E+03	6,02E+03	--	--
pme2566	2,17E+02	1,99E+02	2,18E+02	C8H14N2O5	[M-H]-	5-L-Glutamyl-L-amino acid	Amino acids and derivatives	Amino acids and derivatives	5875-41-2	B	6,91E+03	7,11E+03	1,14E+04	9,34E+03	9,31E+03	8,40E+03	7,77E+03	1,01E+04	5,21E+03	9,12E+03	8,93E+03	3,32E+03	1,23E+04	1,37E+04	1,15E+04	--	--
mws0677	2,19E+02	1,60E+02	2,18E+02	C12H14N2O2	[M+H]+	N-Acetyl-5-hydroxytryptamine	Alkaloids	Alkaloids	1210-83-9	B	9,91E+04	1,15E+05	9,67E+04	1,30E+05	1,33E+05	1,16E+05	1,30E+05	1,21E+05	1,48E+05	1,62E+05	1,35E+05	1,38E+05	1,30E+05	1,27E+05	1,45E+05	C00978	ko00380,ko01100
mws1337	2,20E+02	2,02E+02	2,19E+02	C9H17NO5	[M+H]+	D-Pantothenic Acid	Others	Vitamin	79-83-4	A	4,62E+05	4,77E+05	4,62E+05	6,02E+05	6,20E+05	6,15E+05	7,76E+05	7,52E+05	7,31E+05	5,37E+05	4,95E+05	5,18E+05	6,10E+05	6,32E+05	5,90E+05	C00864	ko00410,ko00770,ko01100,ko01110
pme1228	2,21E+02	2,04E+02	2,20E+02	C11H12N2O3	[M+H]+	5-Hydroxy-L-tryptophan	Amino acids and derivatives	Amino acids and derivatives	56-69-9	B	2,49E+04	1,87E+04	1,72E+04	3,55E+04	3,83E+04	3,95E+04	2,25E+04	3,00E+04	1,93E+04	3,71E+04	3,86E+04	3,94E+04	3,11E+04	3,10E+04	2,46E+04	C00643	ko00380,ko01100
Hmyp002656	2,22E+02	1,30E+02	2,21E+02	C11H11NO4	[M+H]+	Methyl dioxindole-3-acetate	Others	Others	57061-18-4	A	1,16E+05	1,24E+05	8,31E+04	1,60E+05	1,76E+05	1,70E+05	1,11E+05	1,11E+05	1,09E+05	1,88E+05	1,61E+05	1,87E+05	1,47E+05	1,57E+05	1,34E+05	--	--
mws4174	2,22E+02	1,38E+02	2,21E+02	C8H15NO6	[M+H]+	N-Acetyl-D-mannosamine	Others	Saccharides and Alcohols	7772-94-3	B	3,47E+04	3,54E+04	3,64E+04	3,33E+04	2,91E+04	3,71E+04	3,08E+04	3,26E+04	3,49E+04	2,17E+04	2,40E+04	2,28E+04	2,79E+04	2,53E+04	2,71E+04	C00645	ko00520,ko01100
pme2755	2,22E+02	1,44E+02	2,21E+02	C8H15NO6	[M+H]+	N-Acetyl-D-glucosamine	Others	Saccharides and Alcohols	7512-17-6	B	1,81E+05	3,49E+05	3,12E+05	2,31E+05	2,33E+05	2,47E+05	2,33E+05	1,95E+05	2,14E+05	3,38E+05	2,62E+05	2,32E+05	2,72E+05	2,28E+05	2,08E+05	C00140	ko00520,ko01100,ko02010
mws2608	2,22E+02	8,41E+01	2,21E+02	C8H15NO6	[M+H]+	N-Acetyl-D-galactosamine	Others	Saccharides and Alcohols	1811-31-0	B	3,69E+04	3,26E+04	1,90E+04	2,05E+04	3,54E+04	2,58E+04	2,05E+04	3,46E+04	2,61E+04	1,51E+04	2,37E+04	1,46E+04	2,68E+04	2,62E+04	2,49E+04	C01132	ko00052,ko01100
mws5042	2,23E+02	1,20E+02	2,22E+02	C11H14N2O3	[M+H]+	L-Glycyl-L-phenylalanine	Amino acids and derivatives	Amino acids and derivatives	721-66-4	A	3,70E+04	4,18E+04	4,62E+04	4,03E+04	4,07E+04	3,85E+04	8,39E+04	6,40E+04	7,29E+04	4,43E+04	4,78E+04	5,04E+04	4,82E+04	6,29E+04	5,40E+04	--	--
mws0119	2,27E+02	2,27E+02	2,28E+02	C14H28O2	[M-H]-	Myristic Acid	Lipids	Free fatty acids	544-63-8	A	3,48E+06	3,07E+06	3,34E+06	4,36E+06	3,10E+06	3,99E+06	3,69E+06	3,08E+06	3,73E+06	3,85E+06	3,72E+06	4,02E+06	4,46E+06	4,60E+06	5,18E+06	C06424	ko00061,ko01100
pmb0490	2,35E+02	1,47E+02	2,34E+02	C13H18N2O2	[M+H]+	p-Coumaroylputrescine	Alkaloids	Phenolamine	34136-53-3	B	9,00E+00	9,00E+00	9,00E+00	2,54E+05	2,44E+05	1,97E+05	7,25E+04	8,92E+04	7,69E+04	6,92E+04	8,01E+04	8,32E+04	9,73E+04	8,84E+04	9,21E+04	C18326	ko00330,ko01100
pmb0962	2,35E+02	1,18E+02	2,34E+02	C10H22N2O4	[M+H]+	L-Lysine-Butanoic Acid	Amino acids and derivatives	Amino acids and derivatives	80407-71-2	B	2,27E+04	2,67E+04	2,28E+04	1,45E+04	1,67E+04	1,34E+04	8,29E+03	1,05E+04	9,89E+03	9,57E+03	1,82E+04	1,01E+04	1,73E+04	2,68E+04	1,66E+04	--	--
pmn001320	2,37E+02	1,63E+02	2,38E+02	C12H14O5	[M-H]-	1-O-p-Cumaroylglycerol	Phenolic acids	Phenolic acids	106055-11-2	A	1,40E+04	1,52E+04	1,84E+04	7,15E+03	8,85E+03	6,48E+03	9,91E+03	4,77E+03	5,11E+03	1,36E+04	1,06E+04	1,02E+04	1,02E+04	1,33E+04	1,03E+04	--	--
mws0221	2,41E+02	1,52E+02	2,40E+02	C6H12N2O4S2	[M+H]+	L-Cystine	Amino acids and derivatives	Amino acids and derivatives	56-89-3	B	3,57E+03	3,18E+03	6,65E+03	8,79E+03	9,02E+03	7,66E+03	9,36E+03	1,31E+04	7,44E+03	5,78E+03	6,28E+03	5,53E+03	6,64E+03	3,18E+03	7,62E+03	C00491	ko00270,ko01100,ko02010
pme2827	2,39E+02	2,23E+02	2,40E+02	C16H32O	[M-H]-	Palmitaldehyde	Lipids	Free fatty acids	629-80-1	A	3,96E+06	3,88E+06	3,89E+06	3,93E+06	3,84E+06	3,93E+06	3,87E+06	3,82E+06	3,81E+06	4,20E+06	3,99E+06	3,64E+06	8,18E+06	8,62E+06	9,97E+06	C00517	ko00071
pme0264	2,43E+02	1,27E+02	2,42E+02	C10H14N2O5	[M+H]+	Thymidine	Nucleotides and derivatives	Nucleotides and derivatives	50-89-5	A	8,32E+05	7,85E+05	8,68E+05	9,47E+05	1,03E+06	9,70E+05	9,89E+05	1,05E+06	1,13E+06	9,02E+05	9,95E+05	8,55E+05	9,64E+05	1,03E+06	8,55E+05	C00214	ko00240,ko01100
mws0359	2,41E+02	2,41E+02	2,42E+02	C15H30O2	[M-H]-	Pentadecanoic Acid	Lipids	Free fatty acids	1002-84-2	B	3,33E+04	3,76E+04	3,69E+04	3,01E+04	3,23E+04	3,37E+04	2,89E+04	2,85E+04	2,12E+04	3,63E+04	3,70E+04	3,80E+04	2,86E+04	3,00E+04	3,35E+04	C16537	--
pme3732	2,44E+02	1,12E+02	2,43E+02	C9H13N3O5	[M+H]+	Cytidine	Nucleotides and derivatives	Nucleotides and derivatives	65-46-3	B	8,00E+04	1,15E+05	8,43E+04	6,55E+04	6,51E+04	4,01E+04	7,21E+04	8,20E+04	8,26E+04	8,74E+04	7,95E+04	8,89E+04	9,33E+04	8,26E+04	9,12E+04	C00475	ko00240,ko01100,ko02010
mws0248	2,43E+02	1,10E+02	2,44E+02	C9H12N2O6	[M-H]-	Uridine	Nucleotides and derivatives	Nucleotides and derivatives	58-96-8	B	1,79E+04	2,06E+04	1,68E+04	5,76E+03	1,35E+04	1,02E+04	1,04E+04	2,18E+04	9,15E+03	2,04E+04	1,76E+04	1,78E+04	1,33E+04	1,43E+04	1,44E+04	C00299	ko00240,ko01100,ko02010
pme2266	2,45E+02	2,27E+02	2,44E+02	C10H16N2O3S	[M+H]+	Biotin	Others	Vitamin	58-85-5	B	1,94E+04	2,51E+04	2,18E+04	2,36E+04	1,84E+04	1,63E+04	2,47E+04	3,04E+04	2,85E+04	2,63E+04	2,66E+04	2,92E+04	2,52E+04	2,73E+04	3,18E+04	C00120	ko00780,ko01100,ko02010
Lmhp002031	2,45E+02	8,61E+01	2,45E+02	C12H24N2O3	[M+H]+	L-Leucyl-L-Leucine	Amino acids and derivatives	Amino acids and derivatives	3303-31-9	B	3,82E+04	4,09E+04	4,90E+04	1,97E+04	2,58E+04	2,96E+04	3,38E+04	4,80E+04	3,54E+04	1,94E+04	2,96E+04	1,87E+04	3,73E+04	3,29E+04	3,80E+04	--	--
pmb2591	2,45E+02	2,03E+02	2,46E+02	C13H14N2O3	[M-H]-	N-Acetyl-L-Tryptophan	Amino acids and derivatives	Amino acids and derivatives	1218-34-4	A	1,53E+04	1,73E+04	1,15E+04	3,19E+04	3,63E+04	2,25E+04	4,30E+04	3,32E+04	3,14E+04	1,85E+05	1,81E+05	1,94E+05	9,94E+04	4,72E+04	5,14E+04	--	--
Lmrj002087	2,47E+02	8,61E+01	2,46E+02	C10H18N2O5	[M+H]+	L-Isoleucyl-L-Aspartate	Amino acids and derivatives	Amino acids and derivatives	-	A	1,09E+05	8,32E+04	1,02E+05	1,38E+05	1,73E+05	1,53E+05	1,59E+05	1,74E+05	1,49E+05	1,41E+05	1,43E+05	1,32E+05	1,46E+05	1,42E+05	1,39E+05	--	--
pme3961	2,52E+02	1,36E+02	2,51E+02	C10H13N5O3	[M+H]+	2'-Deoxyadenosine	Nucleotides and derivatives	Nucleotides and derivatives	958-09-8	A	8,61E+04	8,87E+04	8,26E+04	3,54E+04	2,39E+04	2,34E+04	2,54E+04	2,94E+04	2,80E+04	5,34E+04	4,83E+04	4,49E+04	5,06E+04	6,07E+04	4,69E+04	C00559	ko00230,ko01100,ko02010
Hmbp003234	2,55E+02	1,63E+02	2,54E+02	C12H14O6	[M+H]+	1-O-Caffeoylglycerol	Lipids	Glycerol ester	-	B	1,17E+04	1,05E+04	1,10E+04	9,00E+00	9,00E+00	9,00E+00	9,00E+00	9,00E+00	9,00E+00	9,00E+00	9,00E+00	9,00E+00	8,85E+03	5,56E+03	6,38E+03	--	--
mws0361	2,53E+02	2,35E+02	2,54E+02	C16H30O2	[M-H]-	Palmitoleic Acid*	Lipids	Free fatty acids	373-49-9	A	1,02E+04	9,56E+03	9,74E+03	1,09E+04	9,33E+03	1,16E+04	9,91E+03	9,58E+03	1,24E+04	1,35E+04	1,21E+04	9,87E+03	9,06E+03	8,74E+03	1,20E+04	C08362	ko00061
Lmcn009122	2,53E+02	2,35E+02	2,54E+02	C16H30O2	[M-H]-	(7Z)-Hexadecenoic acid*	Lipids	Free fatty acids	2416-19-5	A	1,06E+04	1,05E+04	1,06E+04	1,40E+04	1,20E+04	1,57E+04	1,19E+04	1,09E+04	1,34E+04	1,72E+04	1,44E+04	1,17E+04	1,15E+04	1,15E+04	1,27E+04	--	--
pma3101	2,56E+02	1,24E+02	2,56E+02	C11H14NO6+	[M+H]+	Nicotinate D-ribonucleoside	Others	Vitamin	17720-18-2	B	5,38E+05	5,02E+05	4,85E+05	6,07E+05	6,33E+05	5,07E+05	5,53E+05	5,85E+05	5,77E+05	7,73E+05	7,23E+05	7,27E+05	6,35E+05	5,91E+05	6,33E+05	C05841	ko00760,ko01100
mws1488	2,55E+02	2,37E+02	2,56E+02	C16H32O2	[M-H]-	Palmitic acid	Lipids	Free fatty acids	57-10-3	A	7,52E+03	5,93E+03	5,92E+03	5,56E+03	4,93E+03	9,13E+03	5,55E+03	6,01E+03	5,85E+03	6,97E+03	8,91E+03	7,27E+03	7,62E+03	6,08E+03	8,42E+03	C00249	ko00061,ko00062,ko00071,ko00073,ko01040,ko01100,ko01212
mws0120	2,58E+02	1,04E+02	2,57E+02	C8H20NO6P	[M+H]+	Choline Alfoscerate	Lipids	PC	28319-77-9	A	3,63E+05	3,84E+05	3,11E+05	1,27E+05	1,33E+05	1,15E+05	1,26E+05	1,14E+05	1,36E+05	1,04E+05	1,07E+05	8,14E+04	1,81E+05	1,56E+05	1,33E+05	C00670	ko00564,ko00565
mws1090	2,59E+02	9,70E+01	2,60E+02	C6H13O9P	[M-H]-	Glucose-1-phosphate*	Others	Saccharides and Alcohols	59-56-3	A	1,57E+06	1,41E+06	1,44E+06	8,74E+05	8,99E+05	8,84E+05	6,37E+05	7,17E+05	7,26E+05	1,25E+06	1,20E+06	1,10E+06	1,03E+06	1,05E+06	1,19E+06	C00103	ko00010,ko00040,ko00052,ko00500,ko00520,ko00523,ko00561,ko01100,ko01110
pme3313	2,59E+02	9,70E+01	2,60E+02	C6H13O9P	[M-H]-	D-Fructose 6-phosphate*	Others	Saccharides and Alcohols	643-13-0	B	4,72E+05	6,18E+05	5,32E+05	3,36E+05	3,90E+05	2,92E+05	3,21E+05	3,11E+05	2,45E+05	4,16E+05	4,38E+05	4,55E+05	2,27E+05	4,20E+05	4,40E+05	C00085	ko00052,ko00500,ko00710,ko01100,ko01110,ko01200
mws0866	2,59E+02	9,70E+01	2,60E+02	C6H13O9P	[M-H]-	D-Glucose 6-phosphate*	Others	Saccharides and Alcohols	56-73-5	A	1,40E+06	1,45E+06	1,27E+06	7,63E+05	5,76E+05	7,52E+05	6,36E+05	5,91E+05	6,28E+05	1,05E+06	8,61E+05	1,09E+06	9,61E+05	1,00E+06	9,53E+05	C00092	ko00500,ko00562,ko00998,ko01100,ko01110
Lmtn004049	2,63E+02	2,04E+02	2,64E+02	C15H20O4	[M-H]-	Abscisic acid	Organic acids	Organic acids	21293-29-8	B	4,96E+03	6,14E+03	6,41E+03	5,16E+03	6,06E+03	4,49E+03	9,21E+03	5,61E+03	6,64E+03	7,61E+03	9,24E+03	6,62E+03	6,60E+03	7,83E+03	7,24E+03	C06082	ko00906,ko01100,ko01110,ko04075
Lmlp003161	2,65E+02	1,77E+02	2,64E+02	C14H20N2O3	[M+H]+	N-Feruloylputrescine	Alkaloids	Phenolamine	501-13-3	B	3,30E+06	2,79E+06	3,16E+06	8,19E+06	8,11E+06	8,06E+06	5,91E+06	6,13E+06	6,25E+06	4,06E+06	4,08E+06	4,05E+06	5,60E+06	5,78E+06	6,16E+06	C10497	ko00330,ko01100
pmb0952	2,65E+02	1,22E+02	2,65E+02	C12H17N4OS+	[M+H]+	Thiamine (Vitamin B1)	Others	Vitamin	70-16-6	B	1,58E+05	1,63E+05	1,31E+05	1,80E+05	2,31E+05	1,73E+05	1,56E+05	2,18E+05	1,28E+05	2,17E+05	1,68E+05	1,48E+05	2,52E+05	2,31E+05	1,13E+05	C00378	ko00730,ko01100,ko02010,ko04122
Hmsn000210	1,33E+02	1,15E+02	2,66E+02	C17H30O2	[M-H]-	Methyl 7,10-hexadecadienoate	Lipids	Free fatty acids	-	A	1,49E+06	1,26E+06	1,58E+06	2,29E+06	2,21E+06	2,10E+06	2,99E+06	2,46E+06	2,44E+06	1,83E+06	2,57E+06	2,49E+06	2,52E+06	2,33E+06	2,40E+06	--	--
pme1184	2,68E+02	1,52E+02	2,67E+02	C10H13N5O4	[M+H]+	2'-Deoxyguanosine	Nucleotides and derivatives	Nucleotides and derivatives	961-07-9	A	4,31E+04	4,46E+04	4,15E+04	2,14E+04	2,07E+04	1,62E+04	2,26E+04	2,15E+04	1,90E+04	2,51E+04	2,32E+04	2,78E+04	3,15E+04	2,98E+04	2,71E+04	C00330	ko00230,ko01100,ko02010
pme0230	2,68E+02	1,36E+02	2,67E+02	C10H13N5O4	[M+H]+	Adenosine	Nucleotides and derivatives	Nucleotides and derivatives	58-61-7	A	3,28E+06	4,15E+06	3,55E+06	1,44E+06	1,73E+06	1,83E+06	1,18E+06	1,07E+06	1,13E+06	1,71E+06	1,88E+06	1,79E+06	1,92E+06	2,01E+06	1,98E+06	C00212	ko00230,ko01100,ko02010
pmp000087	2,69E+02	1,77E+02	2,68E+02	C13H16O6	[M+H]+	2-Feruloyl-sn-glycerol	Phenolic acids	Phenolic acids	-	B	2,05E+04	3,59E+04	1,49E+04	1,54E+05	1,48E+05	1,84E+05	2,06E+05	1,55E+05	1,84E+05	7,51E+04	5,52E+04	6,54E+04	1,12E+05	1,01E+05	1,42E+05	--	--
mws0383	2,67E+02	2,67E+02	2,68E+02	C17H32O2	[M-H]-	10-Heptadecenoic Acid	Lipids	Free fatty acids	29743-97-3	A	3,11E+05	3,36E+05	4,14E+05	5,88E+05	6,96E+05	7,78E+05	4,80E+05	4,64E+05	4,37E+05	4,62E+05	4,08E+05	4,93E+05	4,86E+05	5,04E+05	6,17E+05	--	--
pme2960	2,73E+02	1,53E+02	2,72E+02	C15H12O5	[M+H]+	Naringenin chalcone	Flavonoids	Chalcones	73692-50-9	A	9,00E+00	9,00E+00	9,00E+00	2,03E+04	1,46E+04	1,68E+04	9,00E+00	2,50E+03	3,11E+03	9,00E+00	9,00E+00	9,00E+00	9,27E+03	7,96E+03	7,09E+03	C06561	ko00941,ko01100,ko01110
pme3475	2,73E+02	1,53E+02	2,72E+02	C15H12O5	[M+H]+	Butin	Flavonoids	Dihydroflavone	492-14-8	A	9,00E+00	9,00E+00	9,00E+00	6,39E+03	4,87E+03	5,95E+03	9,00E+00	9,00E+00	9,00E+00	9,00E+00	9,00E+00	9,00E+00	3,20E+03	2,74E+03	2,03E+03	C09614	ko00941
Lmmn003323	2,71E+02	2,25E+02	2,72E+02	C16H32O3	[M-H]-	2-Hydroxyhexadecanoic acid	Organic acids	Organic acids	764-67-0	A	5,98E+04	6,32E+04	6,68E+04	8,83E+04	7,40E+04	7,81E+04	7,44E+04	7,75E+04	8,59E+04	1,12E+05	1,09E+05	1,13E+05	7,48E+04	7,79E+04	7,99E+04	--	--
pmp001264	2,74E+02	2,56E+02	2,73E+02	C16H35NO2	[M+H]+	Hexadecylsphingosine	Lipids	Sphingolipids	-	A	2,13E+06	1,71E+06	2,03E+06	2,42E+06	1,81E+06	1,95E+06	1,54E+06	2,39E+06	1,79E+06	1,80E+06	2,48E+06	2,25E+06	2,61E+06	2,57E+06	2,70E+06	--	--
pmb1452	2,75E+02	2,13E+02	2,73E+02	C16H35NO2	[M+H]+	N-Lauryldiethanolamine	Lipids	Free fatty acids	1541-67-9	A	8,13E+03	6,30E+03	9,02E+03	1,31E+04	7,94E+03	6,45E+03	6,99E+03	1,06E+04	1,03E+04	9,62E+03	1,16E+04	9,88E+03	1,23E+04	1,53E+04	1,69E+04	--	--
pmb0034	2,77E+02	1,15E+02	2,76E+02	C10H16N2O7	[M+H]+	L-_-Glutamyl-L-Glutamic Acid	Amino acids and derivatives	Amino acids and derivatives	3929-61-1	A	4,81E+04	5,19E+04	5,18E+04	3,30E+05	3,55E+05	2,71E+05	8,82E+05	9,91E+05	9,45E+05	2,75E+05	2,99E+05	2,64E+05	4,04E+05	4,81E+05	4,07E+05	C01425	--
pme1712	2,75E+02	2,57E+02	2,76E+02	C11H20N2O6	[M-H]-	L-Saccharopine	Amino acids and derivatives	Amino acids and derivatives	997-68-2	B	1,44E+04	1,80E+04	1,57E+04	8,89E+03	1,00E+04	8,50E+03	2,26E+04	1,64E+04	1,63E+04	1,66E+04	2,00E+04	1,64E+04	1,34E+04	1,65E+04	1,23E+04	C00449	ko00300,ko00310,ko01100,ko01110,ko01230
pmb1574	2,77E+02	9,30E+01	2,76E+02	C18H28O2	[M+H]+	9,12-Octadecadien-6-Ynoic Acid	Lipids	Free fatty acids	61481-29-6	B	4,38E+04	4,44E+04	4,19E+04	3,29E+04	3,65E+04	3,70E+04	2,45E+04	3,26E+04	3,11E+04	3,68E+04	2,95E+04	3,29E+04	2,88E+04	3,30E+04	4,20E+04	--	--
Hmbp000848	2,79E+02	1,49E+02	2,78E+02	C16H22O4	[M+H]+	Phthalic acid Mono-2-ethylhexyl Ester	Phenolic acids	Phenolic acids	4376-20-9	B	3,05E+05	3,16E+05	4,55E+05	3,79E+05	2,45E+05	2,45E+05	3,46E+05	3,81E+05	3,43E+05	3,83E+05	2,96E+05	3,93E+05	2,44E+05	3,15E+05	4,97E+05	C03343	--
Lmlp012720	2,79E+02	1,49E+02	2,78E+02	C16H22O4	[M+H]+	Dibutyl phthalate*	Phenolic acids	Phenolic acids	84-74-2	A	9,31E+06	8,78E+06	8,42E+06	1,08E+07	1,09E+07	8,67E+06	9,74E+06	1,17E+07	9,78E+06	9,60E+06	9,48E+06	8,46E+06	8,49E+06	7,83E+06	7,73E+06	C14214	--
Lmxp011770	2,79E+02	1,49E+02	2,78E+02	C16H22O4	[M+H]+	Diisobutyl phthalate*	Phenolic acids	Phenolic acids	84-69-5	A	9,60E+06	8,64E+06	8,22E+06	1,16E+07	1,06E+07	8,51E+06	1,01E+07	1,19E+07	9,99E+06	9,35E+06	9,81E+06	8,77E+06	8,56E+06	7,91E+06	8,05E+06	C15205	--
mws5035	2,79E+02	1,20E+02	2,78E+02	C15H22N2O3	[M+H]+	L-Leucyl-L-phenylalanine	Amino acids and derivatives	Amino acids and derivatives	56217-82-4	B	3,69E+04	2,83E+04	2,76E+04	2,99E+04	2,72E+04	2,76E+04	3,62E+04	3,29E+04	3,18E+04	2,09E+04	1,98E+04	3,37E+04	3,37E+04	2,97E+04	3,70E+04	--	--
Lmbn005923	2,77E+02	5,90E+01	2,78E+02	C18H30O2	[M-H]-	Crepenynic acid	Lipids	Free fatty acids	2277-31-8	A	2,01E+05	2,17E+05	2,24E+05	2,05E+05	1,97E+05	2,22E+05	2,04E+05	2,01E+05	2,05E+05	2,33E+05	2,16E+05	2,25E+05	2,23E+05	2,07E+05	2,29E+05	C07289	ko00591
pmb0889	2,79E+02	9,51E+01	2,78E+02	C18H30O2	[M+H]+	Punicic acid (9Z,11E,13Z-octadecatrienoic acid)	Lipids	Free fatty acids	544-72-9	A	1,94E+06	1,99E+06	1,97E+06	2,66E+06	2,63E+06	2,44E+06	1,99E+06	1,84E+06	1,91E+06	2,47E+06	2,39E+06	2,35E+06	2,42E+06	2,21E+06	2,28E+06	C08364	--
mws0367	2,77E+02	2,77E+02	2,78E+02	C18H30O2	[M-H]-	_-Linolenic Acid*	Lipids	Free fatty acids	463-40-1	A	1,26E+07	1,37E+07	1,30E+07	1,22E+07	1,19E+07	1,34E+07	1,25E+07	1,23E+07	1,23E+07	1,47E+07	1,36E+07	1,43E+07	1,32E+07	1,28E+07	1,44E+07	C06427	ko00592,ko01040,ko01100,ko01110
mws0366	2,77E+02	2,77E+02	2,78E+02	C18H30O2	[M-H]-	_-Linolenic Acid*	Lipids	Free fatty acids	506-26-3	B	1,13E+07	1,30E+07	1,28E+07	1,15E+07	1,12E+07	1,19E+07	1,28E+07	1,16E+07	1,16E+07	1,37E+07	1,33E+07	1,34E+07	1,22E+07	1,15E+07	1,30E+07	C06426	ko00591,ko01040,ko01100
mws0629	2,81E+02	1,66E+02	2,80E+02	C13H16N2O5	[M+H]+	L-Aspartyl-L-Phenylalanine	Amino acids and derivatives	Amino acids and derivatives	13433-09-5	B	5,26E+04	4,47E+04	3,96E+04	6,52E+04	4,32E+04	5,34E+04	5,69E+04	5,86E+04	5,82E+04	5,46E+04	4,98E+04	6,79E+04	5,42E+04	5,61E+04	6,13E+04	--	--
Lmbn006152	2,79E+02	5,90E+01	2,80E+02	C18H32O2	[M-H]-	(9Z,11E)-Octadecadienoic acid	Lipids	Free fatty acids	2540-56-9	A	1,92E+04	2,32E+04	2,59E+04	2,64E+04	3,37E+04	3,88E+04	3,22E+04	3,36E+04	3,10E+04	3,11E+04	2,73E+04	2,84E+04	2,79E+04	2,81E+04	3,16E+04	C04056	ko00591
mws1491	2,79E+02	2,79E+02	2,80E+02	C18H32O2	[M-H]-	Linoleic acid	Lipids	Free fatty acids	60-33-3	A	3,28E+07	3,46E+07	3,72E+07	3,80E+07	3,97E+07	4,72E+07	4,27E+07	4,21E+07	4,03E+07	4,00E+07	4,02E+07	4,39E+07	3,87E+07	3,81E+07	4,13E+07	C01595	ko00591,ko01040,ko01100
YC512118	2,82E+02	2,47E+02	2,81E+02	C18H35NO	[M+H]+	Oleamide (9-Octadecenamide)	Lipids	Free fatty acids	301-02-0	A	3,92E+04	1,46E+05	6,40E+04	2,80E+05	7,78E+04	1,04E+05	6,79E+04	2,42E+04	8,58E+04	8,16E+04	3,13E+04	6,11E+04	5,57E+04	4,34E+04	5,59E+04	C19670	--
mws2623	2,81E+02	2,81E+02	2,82E+02	C18H34O2	[M-H]-	11-Octadecanoic acid(Vaccenic acid)	Lipids	Free fatty acids	506-17-2	A	1,79E+06	1,76E+06	1,88E+06	2,30E+06	2,10E+06	3,21E+06	2,42E+06	2,33E+06	2,21E+06	2,44E+06	2,27E+06	2,37E+06	2,09E+06	2,38E+06	2,99E+06	C21944	--
Lmyn012331	2,81E+02	2,81E+02	2,82E+02	C18H34O2	[M-H]-	Petroselinic acid	Lipids	Free fatty acids	593-39-5	B	1,13E+06	1,37E+06	1,36E+06	1,75E+06	1,58E+06	2,44E+06	1,71E+06	1,95E+06	1,66E+06	1,73E+06	1,66E+06	1,70E+06	1,51E+06	1,93E+06	2,34E+06	C08363	--
pme1178	2,84E+02	1,52E+02	2,83E+02	C10H13N5O5	[M+H]+	Guanosine	Nucleotides and derivatives	Nucleotides and derivatives	118-00-3	A	6,78E+05	7,84E+05	6,90E+05	1,07E+06	1,10E+06	1,05E+06	1,45E+06	1,47E+06	1,35E+06	1,28E+06	1,39E+06	1,43E+06	1,15E+06	1,26E+06	1,15E+06	C00387	ko00230,ko01100,ko02010
pmp001252	2,84E+02	1,47E+02	2,83E+02	C17H17NO3	[M+H]+	p-Coumaroyltyramine	Alkaloids	Phenolamine	36417-86-4	A	8,19E+03	5,86E+03	8,38E+03	3,78E+03	3,32E+03	3,17E+03	9,48E+04	9,84E+04	9,38E+04	9,00E+00	9,00E+00	9,00E+00	2,90E+04	3,00E+04	2,83E+04	--	--
mws0668	2,83E+02	1,51E+02	2,84E+02	C10H12N4O6	[M-H]-	Xanthosine	Nucleotides and derivatives	Nucleotides and derivatives	146-80-5	A	9,54E+03	1,04E+04	7,36E+03	1,94E+04	1,72E+04	1,71E+04	3,96E+04	2,95E+04	3,45E+04	3,18E+04	3,54E+04	3,88E+04	1,96E+04	3,14E+04	2,19E+04	C01762	ko00230,ko00232,ko01100,ko01110,ko02010
mws1489	2,83E+02	2,83E+02	2,84E+02	C18H36O2	[M-H]-	Stearic Acid	Lipids	Free fatty acids	57-11-4	B	2,21E+07	1,86E+07	1,68E+07	2,36E+07	1,75E+07	1,43E+07	2,04E+07	2,34E+07	2,40E+07	1,63E+07	1,88E+07	1,73E+07	4,07E+06	4,15E+06	4,79E+06	C01530	ko00061,ko01040
Zmyn005026	2,83E+02	2,83E+02	2,84E+02	C18H36O2	[M-H]-	16-Methylheptadecanoic acid	Lipids	Free fatty acids	2724-58-5	A	9,26E+06	7,89E+06	7,39E+06	9,50E+06	7,20E+06	6,00E+06	8,81E+06	9,75E+06	1,00E+07	6,80E+06	7,94E+06	6,99E+06	1,86E+06	2,00E+06	1,93E+06	C20356	--
mws1521	2,85E+02	1,21E+02	2,86E+02	C13H18O7	[M-H]-	Salicin	Phenolic acids	Phenolic acids	138-52-3	B	6,68E+03	9,25E+03	7,83E+03	3,32E+04	2,98E+04	3,25E+04	9,11E+03	8,37E+03	1,20E+04	1,85E+04	1,78E+04	2,22E+04	1,73E+04	1,61E+04	1,29E+04	C01451	ko00010
pmb3081	2,89E+02	9,70E+01	2,90E+02	C6H11PO11	[M-H]-	Glucarate O-Phosphoric acid	Others	Saccharides and Alcohols	-	B	2,23E+06	2,38E+06	2,30E+06	2,19E+06	2,16E+06	1,77E+06	2,24E+06	2,69E+06	2,79E+06	2,35E+06	1,99E+06	1,65E+06	2,83E+06	2,36E+06	2,48E+06	--	--
pme3163	2,89E+02	9,70E+01	2,90E+02	C7H15O10P	[M-H]-	D-Sedoheptuiose 7-phosphate	Others	Saccharides and Alcohols	2646-35-7	B	1,55E+06	1,79E+06	1,34E+06	1,58E+06	1,39E+06	1,22E+06	1,80E+06	1,43E+06	1,60E+06	1,15E+06	1,39E+06	1,24E+06	1,63E+06	1,48E+06	1,55E+06	--	--
pmb2657	2,89E+02	9,71E+01	2,90E+02	C10H18N4O6	[M-H]-	Argininosuccinic acid	Organic acids	Organic acids	2387-71-5	B	7,74E+04	7,72E+04	8,37E+04	4,83E+04	4,39E+04	4,85E+04	5,79E+04	5,69E+04	6,08E+04	4,89E+04	6,73E+04	6,12E+04	5,90E+04	5,92E+04	6,30E+04	C03406	ko00220,ko00250,ko01100,ko01110,ko01230
Zmyn004548	2,91E+02	2,35E+02	2,92E+02	C18H28O3	[M-H]-	12-Oxo-phytodienoic acid	Lipids	Free fatty acids	85551-10-6	B	1,87E+04	1,86E+04	1,88E+04	1,94E+04	2,13E+04	2,00E+04	1,59E+04	1,59E+04	1,53E+04	1,69E+04	1,66E+04	1,84E+04	1,84E+04	1,97E+04	1,94E+04	C01226	ko00592,ko01100,ko01110
Zmpn003368	2,93E+02	1,95E+02	2,94E+02	C18H30O3	[M-H]-	13S-Hydroxy-9Z,11E,15Z-octadecatrienoic acid	Lipids	Free fatty acids	87984-82-5	A	8,05E+04	8,00E+04	7,70E+04	5,97E+04	6,35E+04	5,96E+04	5,99E+04	5,78E+04	5,57E+04	9,93E+04	9,88E+04	1,01E+05	6,99E+04	7,36E+04	7,54E+04	C16316	ko00592
pmb2786	2,93E+02	2,35E+02	2,94E+02	C18H30O3	[M-H]-	9-Hydroxy-10,12,15-octadecatrienoic acid*	Lipids	Free fatty acids	89886-42-0	A	2,09E+04	1,96E+04	1,75E+04	1,45E+04	1,47E+04	1,48E+04	1,50E+04	1,34E+04	1,44E+04	1,85E+04	1,71E+04	1,62E+04	1,38E+04	1,69E+04	1,59E+04	C16326	ko00592
Lmbn005443	2,93E+02	2,35E+02	2,94E+02	C18H30O3	[M-H]-	13-KODE; (9Z,11E)-13-Oxooctadeca-9,11-dienoic acid*	Lipids	Free fatty acids	54739-30-9	A	1,85E+04	1,88E+04	1,80E+04	1,48E+04	1,45E+04	1,40E+04	1,36E+04	1,39E+04	1,54E+04	1,80E+04	1,82E+04	1,75E+04	1,64E+04	1,53E+04	1,62E+04	C14765	ko00591
pmb2792	2,93E+02	1,93E+02	2,94E+02	C18H30O3	[M-H]-	13-Hydroxy-6,9,11-octadecatrienoic acid	Lipids	Free fatty acids	74784-20-6	A	6,72E+04	2,29E+04	3,08E+04	2,65E+04	1,71E+04	1,93E+04	1,67E+04	5,41E+04	1,68E+04	2,63E+04	5,48E+04	7,21E+04	5,45E+04	5,72E+04	5,69E+04	--	--
pmb2787	2,93E+02	2,75E+02	2,94E+02	C18H30O3	[M-H]-	9-Oxo-10E,12Z-octadecadienoic acid	Lipids	Free fatty acids	54232-59-6	A	1,76E+04	1,64E+04	1,58E+04	1,60E+04	1,40E+04	1,46E+04	1,47E+04	1,61E+04	1,91E+04	1,39E+04	1,65E+04	1,52E+04	1,46E+04	1,60E+04	1,60E+04	C14766	ko00591
Lmqp000329	2,96E+02	1,04E+02	2,95E+02	C8H14N3O7P	[M+H]+	5-Aminoimidazole ribonucleotide	Nucleotides and derivatives	Nucleotides and derivatives	25635-88-5	B	1,23E+05	1,05E+05	1,17E+05	7,63E+04	6,72E+04	7,66E+04	8,34E+04	7,97E+04	8,61E+04	8,36E+04	6,67E+04	7,28E+04	1,01E+05	8,90E+04	9,42E+04	--	--
pmn001687	2,95E+02	1,63E+02	2,96E+02	C13H12O8	[M-H]-	Cis-Coutaric acid	Phenolic acids	Phenolic acids	67920-37-0	B	4,55E+03	6,88E+03	6,60E+03	1,01E+04	6,39E+03	6,73E+03	8,61E+03	8,06E+03	9,52E+03	9,90E+03	6,45E+03	4,58E+03	8,50E+03	8,57E+03	8,23E+03	--	--
Hmqp005411	2,97E+02	8,11E+01	2,96E+02	C18H32O3	[M+H]+	9-Oxo-12Z-Octadecenoic acid*	Lipids	Free fatty acids	112543-32-5	B	1,08E+05	1,05E+05	1,04E+05	1,84E+05	1,62E+05	1,52E+05	1,63E+05	1,47E+05	1,50E+05	1,21E+05	1,20E+05	1,16E+05	1,52E+05	1,30E+05	1,23E+05	--	--
Hmqp005455	2,97E+02	8,11E+01	2,96E+02	C18H32O3	[M+H]+	15(R)-Hydroxylinoleic Acid*	Lipids	Free fatty acids	177931-23-6	B	9,92E+04	1,16E+05	1,09E+05	1,74E+05	1,71E+05	1,59E+05	1,56E+05	1,59E+05	1,53E+05	1,25E+05	1,14E+05	1,19E+05	1,48E+05	1,22E+05	1,34E+05	--	--
Lmbn005369	2,95E+02	1,95E+02	2,96E+02	C18H32O3	[M-H]-	13(S)-HODE;13(S)-Hydroxyoctadeca-9Z,11E-dienoic acid*	Lipids	Free fatty acids	10219-69-9	A	4,84E+05	4,67E+05	4,78E+05	5,49E+05	5,28E+05	5,26E+05	4,69E+05	4,38E+05	4,51E+05	6,27E+05	6,29E+05	6,01E+05	5,09E+05	5,38E+05	5,48E+05	C14762	ko00591
Rfmb091	2,95E+02	1,95E+02	2,96E+02	C18H32O3	[M-H]-	9S-Hydroxy-10E,12Z-octadecadienoic acid*	Lipids	Free fatty acids	15514-85-9	A	5,52E+05	5,52E+05	5,55E+05	6,12E+05	6,12E+05	6,02E+05	5,24E+05	5,05E+05	5,15E+05	6,88E+05	6,66E+05	6,85E+05	5,75E+05	5,93E+05	6,02E+05	C14767	ko00591
pmb2799	2,95E+02	1,95E+02	2,96E+02	C18H32O3	[M-H]-	12,13-Epoxy-9-Octadecenoic Acid	Lipids	Free fatty acids	6799-85-5	A	2,24E+04	2,42E+04	2,65E+04	3,29E+04	3,69E+04	3,47E+04	3,15E+04	3,10E+04	3,03E+04	2,92E+04	3,19E+04	3,00E+04	2,78E+04	3,02E+04	3,34E+04	C14826	ko00591,ko01100
Lmbn005662	2,95E+02	1,71E+02	2,96E+02	C18H32O3	[M-H]-	9(10)-EpOME;(9R,10S)-(12Z)-9,10-Epoxyoctadecenoic acid	Lipids	Free fatty acids	16833-56-0	B	2,35E+04	2,20E+04	2,12E+04	3,59E+04	3,52E+04	3,38E+04	3,18E+04	3,30E+04	3,37E+04	2,95E+04	2,75E+04	2,67E+04	2,73E+04	3,10E+04	2,94E+04	C14825	ko00591,ko01100
pme1474	2,98E+02	1,36E+02	2,97E+02	C11H15N5O3S	[M+H]+	5'-Deoxy-5'-(methylthio)adenosine	Nucleotides and derivatives	Nucleotides and derivatives	2457-80-9	A	7,46E+06	7,68E+06	6,42E+06	9,53E+06	8,67E+06	9,07E+06	1,17E+07	1,07E+07	1,16E+07	8,01E+06	8,39E+06	8,35E+06	9,30E+06	9,81E+06	8,62E+06	C00170	ko00270,ko00908,ko01100
pmb0197	2,98E+02	1,66E+02	2,97E+02	C11H15N5O5	[M+H]+	N7-Methylguanosine	Nucleotides and derivatives	Nucleotides and derivatives	20244-86-4	B	8,45E+03	1,43E+04	9,08E+03	1,17E+04	1,41E+04	1,64E+04	1,68E+04	1,27E+04	1,33E+04	7,31E+03	8,51E+03	1,23E+04	1,28E+04	1,23E+04	9,48E+03	C20674	--
Zmyn004714	2,97E+02	1,83E+02	2,98E+02	C18H34O3	[M-H]-	Ricinoleic acid	Lipids	Free fatty acids	141-22-0	B	1,36E+04	1,67E+04	1,59E+04	1,76E+04	2,01E+04	1,75E+04	2,64E+04	2,66E+04	2,96E+04	2,00E+04	1,89E+04	2,19E+04	2,10E+04	2,02E+04	2,04E+04	C08365	--
pmf0297	2,97E+02	1,83E+02	2,98E+02	C20H42O	[M-H]-	1-Eicosanol	Lipids	Free fatty acids	629-96-9	B	1,68E+04	1,74E+04	1,60E+04	1,96E+04	2,02E+04	1,97E+04	3,16E+04	2,88E+04	3,11E+04	2,07E+04	2,10E+04	2,82E+04	2,01E+04	2,25E+04	2,31E+04	--	--
ML10195036	3,00E+02	6,01E+01	2,99E+02	C18H37NO2	[M+H]+	3-Dehydrosphinganine	Lipids	Sphingolipids	16105-69-4	B	5,30E+03	3,87E+03	4,06E+03	5,59E+03	4,23E+03	3,21E+03	3,92E+03	4,67E+03	5,00E+03	4,52E+03	4,57E+03	4,84E+03	4,14E+03	4,59E+03	4,67E+03	C02934	ko00600,ko01100
Zmhn001358	2,99E+02	1,37E+02	3,00E+02	C13H16O8	[M-H]-	4-O-Glucosyl-4-hydroxybenzoic acid	Phenolic acids	Phenolic acids	-	A	2,79E+04	2,23E+04	2,50E+04	1,16E+04	1,26E+04	1,58E+04	4,02E+04	3,37E+04	3,85E+04	3,40E+04	3,41E+04	3,20E+04	2,60E+04	2,63E+04	2,86E+04	--	--
pmb3142	2,99E+02	1,37E+02	3,00E+02	C13H16O8	[M-H]-	Salicylic acid-2-O-glucoside	Phenolic acids	Phenolic acids	10366-91-3	A	1,13E+06	9,53E+05	1,08E+06	5,76E+05	5,37E+05	6,07E+05	1,23E+06	1,16E+06	1,28E+06	1,10E+06	1,03E+06	1,16E+06	8,19E+05	8,71E+05	9,46E+05	--	--
pmc1990	2,99E+02	2,23E+02	3,00E+02	C17H16O5	[M-H]-	4'-Hydroxy-5,7-dimethoxyflavanone	Flavonoids	Flavanols	-	A	7,93E+05	6,81E+05	6,98E+05	7,38E+05	7,76E+05	7,76E+05	7,12E+05	7,24E+05	7,46E+05	6,96E+05	6,55E+05	7,81E+05	1,72E+06	1,60E+06	1,52E+06	--	--
mws1349	3,02E+02	1,09E+02	3,01E+02	C18H39NO2	[M+H]+	Dihydrosphingosine	Lipids	Sphingolipids	764-22-7	B	1,08E+04	1,18E+04	1,15E+04	8,32E+03	7,21E+03	7,49E+03	7,38E+03	8,54E+03	5,73E+03	5,24E+03	6,29E+03	6,83E+03	7,60E+03	7,93E+03	6,36E+03	C00836	ko00600,ko01100
pme2954	3,03E+02	1,37E+02	3,02E+02	C15H10O7	[M+H]+	Quercetin	Flavonoids	Flavonols	117-39-5	A	1,77E+04	2,73E+04	1,70E+04	2,94E+04	1,28E+04	1,77E+04	2,04E+04	1,97E+04	3,50E+04	1,41E+04	1,94E+04	1,76E+04	5,19E+03	8,41E+03	5,66E+03	C00389	ko00941,ko00944,ko01100,ko01110
Lmbn014696	3,01E+02	3,01E+02	3,02E+02	C20H30O2	[M-H]-	Pimaric acid	Terpenoids	Ditepenoids	127-27-5	A	2,73E+04	2,72E+04	2,56E+04	1,69E+04	2,01E+04	2,13E+04	1,21E+04	1,71E+04	2,13E+04	1,99E+04	1,97E+04	1,87E+04	2,59E+04	2,48E+04	2,65E+04	C09159	--
mws1375	3,04E+02	1,85E+02	3,03E+02	C12H21N3O6	[M+H]+	Nicotianamine	Amino acids and derivatives	Amino acids and derivatives	34441-14-0	B	2,49E+04	1,75E+04	1,73E+04	1,98E+04	2,16E+04	1,22E+04	2,92E+04	1,75E+04	2,93E+04	9,19E+03	1,38E+04	1,34E+04	2,10E+04	1,38E+04	1,66E+04	C05324	--
pmb0496	3,07E+02	1,77E+02	3,06E+02	C15H22N4O3	[M+H]+	N-Feruloylagmatine	Alkaloids	Phenolamine	-	B	9,00E+00	9,00E+00	9,00E+00	1,64E+04	1,54E+04	1,98E+04	5,37E+03	5,83E+03	1,15E+04	9,00E+00	9,00E+00	9,00E+00	1,12E+04	1,77E+04	1,18E+04	C18325	ko00330,ko01100
pme1086	3,06E+02	1,43E+02	3,07E+02	C10H17N3O6S	[M-H]-	Glutathione reduced form	Amino acids and derivatives	Amino acids and derivatives	70-18-8	A	1,05E+05	1,20E+05	1,27E+05	1,16E+05	1,42E+05	1,34E+05	2,40E+04	1,17E+04	1,94E+04	5,21E+04	7,94E+04	7,31E+04	7,17E+04	5,77E+04	6,54E+04	C00051	ko00270,ko00480,ko01100,ko02010
pmb2855	3,07E+02	1,45E+02	3,08E+02	C11H20N2O8	[M-H]-	L-Glutamine-O-glycoside	Amino acids and derivatives	Amino acids and derivatives	-	B	1,11E+05	1,07E+05	1,16E+05	9,51E+04	1,14E+05	1,17E+05	1,37E+05	1,23E+05	1,53E+05	1,49E+05	1,44E+05	1,63E+05	1,14E+05	1,04E+05	1,37E+05	--	--
pmn001610	3,07E+02	3,07E+02	3,08E+02	C20H36O2	[M-H]-	Eicosadienoic acid	Lipids	Free fatty acids	5598-38-9	B	6,68E+05	7,14E+05	7,18E+05	7,20E+05	6,31E+05	8,30E+05	7,00E+05	7,40E+05	7,19E+05	1,10E+06	1,10E+06	1,08E+06	6,80E+05	7,54E+05	9,87E+05	C16525	ko01040
pmb2857	3,08E+02	1,46E+02	3,09E+02	C11H19NO9	[M-H]-	L-Glutamic acid-O-glycoside	Amino acids and derivatives	Amino acids and derivatives	-	B	2,73E+04	1,89E+04	2,37E+04	1,87E+04	1,88E+04	2,25E+04	2,23E+04	1,97E+04	2,35E+04	1,49E+04	2,74E+04	1,63E+04	2,13E+04	2,29E+04	2,73E+04	--	--
pme3967	3,12E+02	1,80E+02	3,11E+02	C12H17N5O5	[M+H]+	2-(Dimethylamino)guanosine	Nucleotides and derivatives	Nucleotides and derivatives	2140-67-2	A	9,01E+04	9,61E+04	9,84E+04	2,46E+05	2,52E+05	2,35E+05	2,90E+05	3,26E+05	2,96E+05	2,51E+05	2,74E+05	2,61E+05	2,49E+05	2,36E+05	2,27E+05	--	--
Rfmb087	3,11E+02	2,93E+02	3,12E+02	C18H32O4	[M-H]-	9-Hydroxy-13-oxo-10-octadecenoic Acid	Lipids	Free fatty acids	-	B	4,99E+05	4,93E+05	5,34E+05	2,72E+05	2,67E+05	2,67E+05	6,08E+05	5,87E+05	5,89E+05	4,75E+05	4,90E+05	4,93E+05	4,50E+05	4,92E+05	4,94E+05	--	--
Lmbn004685	3,11E+02	2,23E+02	3,12E+02	C18H32O4	[M-H]-	5S,8R-DiHODE; (5S,8R,9Z,12Z)-5,8-Dihydroxyoctadeca-9,12-dienoate	Lipids	Free fatty acids	-	B	3,59E+04	3,45E+04	3,52E+04	3,19E+04	3,02E+04	3,20E+04	5,71E+04	5,66E+04	5,47E+04	2,98E+04	3,19E+04	2,78E+04	3,72E+04	3,84E+04	3,96E+04	C20186	ko00591
pmn001689	3,11E+02	2,23E+02	3,12E+02	C18H32O4	[M-H]-	9-Hydroxy-12-oxo-15(Z)-octadecenoic acid	Lipids	Free fatty acids	-	B	2,02E+04	2,01E+04	1,88E+04	1,76E+04	1,89E+04	1,81E+04	1,72E+04	1,78E+04	1,52E+04	1,94E+04	1,90E+04	1,86E+04	1,80E+04	1,84E+04	1,97E+04	C21924	ko00592,ko01110
Cmzp002057	3,15E+02	2,55E+02	3,14E+02	C14H18O8	[M+H]+	6-O-Acetylarbutin	Phenolic acids	Phenolic acids	10338-88-2	B	2,58E+04	2,96E+04	3,05E+04	3,21E+04	4,01E+04	3,34E+04	3,09E+04	2,67E+04	2,49E+04	3,19E+04	3,30E+04	2,76E+04	3,24E+04	3,54E+04	2,84E+04	--	--
pmb2871	3,15E+02	1,53E+02	3,16E+02	C13H16O9	[M-H]-	1-O-Gentisoyl-D-glucoside*	Phenolic acids	Phenolic acids	23445-11-6	A	2,39E+06	2,40E+06	2,42E+06	7,87E+05	8,43E+05	7,80E+05	9,54E+05	1,02E+06	9,46E+05	1,02E+06	1,10E+06	1,03E+06	1,36E+06	1,26E+06	1,44E+06	--	--
pmn001367	3,15E+02	1,53E+02	3,16E+02	C13H16O9	[M-H]-	Protocatechuic acid-4-O-glucoside*	Phenolic acids	Phenolic acids	-	A	1,42E+06	1,59E+06	1,64E+06	4,95E+05	4,84E+05	4,89E+05	5,16E+05	5,33E+05	6,28E+05	6,21E+05	6,16E+05	6,64E+05	7,14E+05	7,76E+05	9,15E+05	--	--
Lmfp001509	3,17E+02	1,53E+02	3,16E+02	C13H16O9	[M+H]+	1-O-Galloyl-rhamnose	Tannins	Tannin	-	B	1,17E+04	8,60E+03	9,29E+03	1,37E+04	1,16E+04	9,64E+03	2,04E+04	1,80E+04	1,70E+04	2,09E+04	1,47E+04	1,96E+04	1,77E+04	1,53E+04	1,27E+04	--	--
Hmtn001120	3,15E+02	1,53E+02	3,16E+02	C14H20O8	[M-H]-	5-(2-Hydroxyethyl)-2-O-glucosylphenol	Phenolic acids	Phenolic acids	-	A	3,57E+06	3,52E+06	3,72E+06	9,85E+05	1,07E+06	1,09E+06	1,86E+06	1,92E+06	1,83E+06	1,90E+06	2,12E+06	2,14E+06	2,16E+06	2,35E+06	1,80E+06	--	--
pmb2221	3,18E+02	6,01E+01	3,17E+02	C18H39NO3	[M+H]+	4-Hydroxysphinganine	Lipids	Sphingolipids	554-62-1	A	2,12E+06	2,23E+06	2,05E+06	1,46E+06	1,51E+06	1,42E+06	1,12E+06	1,24E+06	1,09E+06	8,29E+05	8,72E+05	8,33E+05	1,49E+06	1,51E+06	1,45E+06	C12144	ko00600,ko01100
mws0032	3,19E+02	1,53E+02	3,18E+02	C15H10O8	[M+H]+	Myricetin	Flavonoids	Flavonols	529-44-2	A	3,60E+03	1,07E+04	4,89E+03	5,24E+03	4,33E+03	8,08E+03	2,92E+03	4,07E+03	3,90E+03	3,77E+03	4,19E+03	2,77E+03	6,39E+03	5,22E+03	6,65E+03	C10107	ko00941,ko00944,ko01110
mws0582	3,22E+02	1,30E+02	3,21E+02	C11H19N3O6S	[M+H]+	S-(Methyl)glutathione	Amino acids and derivatives	Amino acids and derivatives	2922-56-7	A	3,55E+05	3,59E+05	2,31E+05	1,49E+05	1,76E+05	1,93E+05	2,52E+05	3,13E+05	2,63E+05	4,54E+05	4,89E+05	4,31E+05	2,84E+05	3,61E+05	2,21E+05	C11347	--
mws0983	3,26E+02	6,21E+01	3,25E+02	C20H39NO2	[M+H]+	N-Oleoylethanolamine	Alkaloids	Alkaloids	111-58-0	B	2,19E+04	2,06E+04	1,95E+04	3,02E+04	2,12E+04	2,54E+04	4,15E+04	4,27E+04	4,37E+04	2,61E+04	2,10E+04	1,79E+04	2,76E+04	2,24E+04	2,22E+04	C20792	--
Zmhn002301	3,25E+02	1,63E+02	3,26E+02	C15H18O8	[M-H]-	p-Coumaric acid-4-O-glucoside	Phenolic acids	Phenolic acids	117405-48-8	A	1,71E+04	2,22E+04	1,94E+04	2,67E+04	2,10E+04	2,51E+04	2,46E+04	3,24E+04	2,85E+04	2,91E+04	2,71E+04	2,34E+04	2,74E+04	3,19E+04	2,38E+04	C06739	--
Hmsn002272	3,27E+02	1,65E+02	3,28E+02	C15H20O8	[M-H]-	Demethyl coniferin	Phenolic acids	Phenolic acids	-	A	4,52E+03	2,93E+03	5,49E+03	7,81E+03	1,33E+04	9,10E+03	1,47E+03	1,95E+03	3,30E+03	1,58E+03	5,99E+03	8,53E+02	4,51E+03	6,46E+03	4,89E+03	--	--
Lmtn002233	3,27E+02	1,65E+02	3,28E+02	C15H20O8	[M-H]-	Androsin	Others	Others	531-28-2	A	2,03E+04	1,94E+04	1,74E+04	3,89E+04	3,79E+04	3,93E+04	2,17E+04	1,26E+04	2,75E+04	3,29E+04	3,29E+04	4,03E+04	2,89E+04	1,95E+04	3,32E+04	--	--
pmn001691	3,27E+02	2,91E+02	3,28E+02	C18H32O5	[M-H]-	9,12,13-Trihydroxy-10,15-octadecadienoic acid	Lipids	Free fatty acids	-	A	5,32E+03	7,67E+03	4,40E+03	7,73E+03	4,92E+03	5,99E+03	4,85E+03	6,09E+03	7,97E+03	6,09E+03	8,07E+03	5,27E+03	7,69E+03	6,34E+03	6,15E+03	--	--
mws0884	3,28E+02	1,34E+02	3,29E+02	C10H12N5O6P	[M-H]-	Cyclic 3',5'-Adenylic acid	Nucleotides and derivatives	Nucleotides and derivatives	60-92-4	B	1,57E+04	2,35E+04	1,92E+04	7,59E+03	7,24E+03	7,29E+03	6,20E+03	5,89E+03	5,83E+03	7,62E+03	9,08E+03	8,20E+03	1,02E+04	1,10E+04	1,01E+04	C00575	ko00230,ko01100
Lmqp006559	3,30E+02	3,12E+02	3,29E+02	C20H43NO2	[M+H]+	2-Amino-1,3-eicosanediol	Others	Saccharides and Alcohols	-	B	4,65E+05	5,48E+05	5,11E+05	5,24E+05	5,56E+05	5,49E+05	4,36E+05	5,68E+05	5,08E+05	5,98E+05	5,54E+05	4,67E+05	5,15E+05	5,04E+05	5,33E+05	--	--
Lmmn003663	3,29E+02	1,67E+02	3,30E+02	C14H18O9	[M-H]-	5-Glucosyloxy-2-Hydroxybenzoic acid methyl ester	Phenolic acids	Phenolic acids	-	A	1,85E+04	2,03E+04	1,62E+04	6,95E+03	6,92E+03	7,93E+03	2,35E+04	2,85E+04	2,27E+04	1,28E+04	1,06E+04	1,50E+04	1,40E+04	1,94E+04	1,85E+04	--	--
Lmtn002565	3,29E+02	1,67E+02	3,30E+02	C14H18O9	[M-H]-	1-O-Vanilloyl-D-Glucose	Phenolic acids	Phenolic acids	-	A	1,00E+04	1,72E+04	1,24E+04	1,44E+04	1,78E+04	1,43E+04	7,35E+03	8,97E+03	9,81E+03	3,90E+03	5,75E+03	9,00E+00	8,95E+03	1,29E+04	1,10E+04	C20470	--
pmn001517	3,29E+02	1,67E+02	3,30E+02	C15H22O8	[M-H]-	3,4,5-Trimethoxyphenyl-1-O-Glucoside	Phenolic acids	Phenolic acids	-	B	3,01E+06	2,60E+06	2,83E+06	2,29E+06	2,34E+06	2,70E+06	2,02E+06	2,06E+06	2,41E+06	2,91E+06	2,36E+06	2,79E+06	2,33E+06	2,46E+06	2,87E+06	--	--
Hmqn003054	3,29E+02	3,11E+02	3,30E+02	C18H34O5	[M-H]-	9,10,11-Trihydroxy-12-octadecenoic acid	Lipids	Free fatty acids	61911-67-9	A	1,74E+04	1,54E+04	1,76E+04	1,55E+04	1,72E+04	1,36E+04	1,53E+04	1,64E+04	1,42E+04	1,69E+04	1,67E+04	1,42E+04	1,36E+04	1,78E+04	1,79E+04	--	--
pmn001694	3,29E+02	2,29E+02	3,30E+02	C18H34O5	[M-H]-	9,10,13-Trihydroxy-11-Octadecenoic Acid	Lipids	Free fatty acids	29907-57-1	A	1,68E+05	1,74E+05	1,78E+05	1,54E+05	1,56E+05	1,54E+05	1,73E+05	1,63E+05	1,62E+05	1,69E+05	1,73E+05	1,68E+05	1,54E+05	1,64E+05	1,77E+05	C14835	ko00591
Lmbn004240	3,29E+02	1,99E+02	3,30E+02	C18H34O5	[M-H]-	9,10-Dihydroxy-12,13-epoxyoctadecanoic acid	Lipids	Free fatty acids	-	A	3,87E+03	4,68E+03	4,87E+03	3,56E+03	4,83E+03	4,36E+03	3,19E+03	4,58E+03	3,61E+03	5,15E+03	4,16E+03	4,97E+03	4,27E+03	5,28E+03	5,48E+03	C14837	ko00591
Lmbn003970	3,29E+02	2,11E+02	3,30E+02	C18H34O5	[M-H]-	9,12,13-TriHOME; 9(S),12(S),13(S)-Trihydroxy-10(E)-octadecenoic acid	Lipids	Free fatty acids	97134-11-7	A	1,93E+04	1,90E+04	1,55E+04	1,79E+04	1,58E+04	1,71E+04	1,82E+04	1,89E+04	1,86E+04	1,51E+04	1,87E+04	1,77E+04	1,65E+04	1,65E+04	1,65E+04	C14833	ko00591
pmp001284	3,31E+02	3,13E+02	3,30E+02	C19H38O4	[M+H]+	Monopalmitin	Lipids	Glycerol ester	542-44-9	A	2,03E+04	2,14E+04	2,01E+04	2,91E+04	2,92E+04	2,73E+04	3,22E+04	3,04E+04	2,97E+04	2,42E+04	2,22E+04	2,20E+04	3,07E+04	2,46E+04	2,50E+04	--	--
pme3184	3,32E+02	1,36E+02	3,31E+02	C10H14N5O6P	[M+H]+	2'-Deoxyadenosine-5'-monophosphate	Nucleotides and derivatives	Nucleotides and derivatives	653-63-4	A	2,32E+05	2,24E+05	2,56E+05	3,31E+05	2,97E+05	3,95E+05	3,15E+05	2,74E+05	3,24E+05	2,40E+05	2,76E+05	2,80E+05	3,09E+05	3,05E+05	3,04E+05	C00360	ko00230,ko01100
pmb0789	3,32E+02	1,52E+02	3,31E+02	C14H21NO8	[M+H]+	Pyridoxine-5'-O-glucoside	Others	Vitamin	-	A	7,32E+05	6,27E+05	7,03E+05	1,05E+06	9,54E+05	9,87E+05	8,54E+05	8,50E+05	8,17E+05	8,44E+05	9,32E+05	7,96E+05	8,46E+05	9,20E+05	8,49E+05	C03996	--
pmc0066	3,33E+02	1,37E+02	3,32E+02	C10H13N4O7P	[M+H]+	2'-Deoxyinosine-5'-monophosphate	Nucleotides and derivatives	Nucleotides and derivatives	3393-18-8	A	3,65E+06	3,60E+06	3,63E+06	2,50E+06	2,52E+06	2,55E+06	2,41E+06	2,52E+06	2,62E+06	1,61E+06	1,74E+06	1,51E+06	2,39E+06	2,44E+06	2,13E+06	C06196	ko00230
pmn001518	3,31E+02	1,69E+02	3,32E+02	C13H16O10	[M-H]-	1-O-Galloyl-D-glucose	Tannins	Tannin	58511-73-2	B	2,39E+04	2,59E+04	2,71E+04	2,16E+04	1,73E+04	1,94E+04	1,93E+04	1,71E+04	1,40E+04	1,90E+04	2,18E+04	2,37E+04	2,20E+04	1,63E+04	1,99E+04	C01158	--
Hmln000659	3,31E+02	1,69E+02	3,32E+02	C13H16O10	[M-H]-	3-O-Galloyl-D-glucose	Tannins	Tannin	-	B	1,16E+04	1,37E+04	1,06E+04	8,28E+03	7,54E+03	8,29E+03	1,09E+04	1,03E+04	7,88E+03	1,37E+04	1,99E+04	1,93E+04	1,13E+04	1,25E+04	1,42E+04	--	--
Lmmn001294	3,31E+02	1,53E+02	3,32E+02	C14H20O9	[M-H]-	Koaburaside	Phenolic acids	Phenolic acids	41653-73-0	A	7,79E+04	8,11E+04	7,25E+04	1,56E+05	1,57E+05	1,78E+05	8,39E+04	8,21E+04	7,32E+04	9,03E+04	9,31E+04	9,46E+04	9,31E+04	1,09E+05	1,34E+05	--	--
mws0675	3,35E+02	1,23E+02	3,34E+02	C11H15N2O8P	[M+H]+	_-Nicotinamide mononucleotide	Nucleotides and derivatives	Nucleotides and derivatives	1094-61-7	B	4,81E+04	4,54E+04	3,22E+04	1,56E+04	2,27E+04	2,14E+04	3,29E+04	3,70E+04	2,59E+04	1,81E+04	3,58E+04	1,87E+04	3,96E+04	3,05E+04	3,12E+04	C00455	ko00760,ko01100
Lmqn000432	3,33E+02	3,33E+02	3,34E+02	C9H19O11P	[M-H]-	1-(sn-Glycero-3-phospho)-1D-myo-inositol	Others	Saccharides and Alcohols	-	B	1,82E+04	2,10E+04	1,91E+04	4,63E+03	6,71E+03	2,60E+03	5,60E+03	6,88E+03	5,58E+03	7,44E+03	8,94E+03	8,92E+03	8,19E+03	9,16E+03	8,96E+03	--	--
pmb0382	3,39E+02	1,77E+02	3,38E+02	C19H14O6	[M+H]+	O-Feruloyl 4-hydroxycoumarin	Lignans and Coumarins	Coumarins	-	B	3,22E+05	2,88E+05	2,93E+05	5,62E+05	5,69E+05	4,77E+05	8,76E+05	9,92E+05	8,63E+05	1,22E+06	1,28E+06	1,27E+06	8,28E+05	6,47E+05	7,45E+05	--	--
Cmhp005227	3,39E+02	1,77E+02	3,38E+02	C16H18O8	[M+H]+	4,8-Dihydroxy Naphthol-1-O-glucoside	Quinones	Quinones	-	A	1,66E+05	2,27E+05	2,23E+05	7,80E+05	7,67E+05	8,08E+05	1,35E+06	1,37E+06	1,34E+06	3,38E+05	4,02E+05	3,23E+05	7,72E+05	6,70E+05	7,42E+05	--	--
Lmyn011997	3,37E+02	3,37E+02	3,38E+02	C22H42O2	[M-H]-	Erucic acid	Lipids	Free fatty acids	112-86-7	B	9,00E+00	1,56E+04	1,73E+04	7,30E+03	2,95E+03	9,00E+00	9,00E+00	1,56E+04	7,97E+03	1,10E+04	1,09E+04	2,16E+04	8,20E+03	1,21E+04	2,07E+04	C08316	ko01040
Zmyn000083	3,39E+02	7,90E+01	3,40E+02	C6H14O12P2	[M-H]-	D-Glucose 1,6-bisphosphate	Others	Saccharides and Alcohols	10139-18-1	B	2,23E+04	1,72E+04	4,09E+04	5,47E+04	4,44E+04	5,20E+04	2,61E+04	2,87E+04	2,72E+04	3,06E+04	3,11E+04	2,77E+04	3,42E+04	3,18E+04	3,59E+04	C01231	ko00500,ko01100
pme3311	3,39E+02	9,70E+01	3,40E+02	C6H14O12P2	[M-H]-	D-Fructose-1,6-biphosphate	Others	Saccharides and Alcohols	488-69-7	B	2,60E+04	2,50E+04	2,50E+04	1,34E+04	1,21E+04	1,32E+04	1,69E+04	1,30E+04	1,40E+04	9,73E+03	1,18E+04	1,06E+04	1,62E+04	1,60E+04	1,96E+04	C00354	ko00400,ko00710,ko01100,ko01110,ko01200
pma0149	3,41E+02	2,07E+02	3,40E+02	C15H16O9	[M+H]+	Sinapoyl malate	Phenolic acids	Phenolic acids	92344-58-6	A	4,83E+04	5,22E+04	4,16E+04	1,01E+05	1,09E+05	9,80E+04	7,27E+04	8,18E+04	6,45E+04	6,78E+04	5,15E+04	5,61E+04	7,44E+04	7,36E+04	6,58E+04	C02887	ko00940
Xmgp006913	3,41E+02	1,37E+02	3,40E+02	C20H20O5	[M+H]+	2,4,2',4'-tetrahydroxy-3'-prenylchalcone	Flavonoids	Chalcones	-	B	1,77E+04	1,80E+04	1,87E+04	4,02E+03	3,01E+03	4,86E+03	1,59E+04	1,23E+04	1,60E+04	6,85E+03	6,69E+03	6,30E+03	1,32E+04	1,24E+04	1,26E+04	--	--
pmn001420	3,41E+02	1,79E+02	3,42E+02	C15H18O9	[M-H]-	1-O-[(E)-Caffeoyl]-D-glucose	Phenolic acids	Phenolic acids	-	A	1,38E+04	1,31E+04	2,20E+04	2,64E+04	2,30E+04	2,35E+04	1,99E+04	2,15E+04	2,04E+04	2,36E+04	2,30E+04	2,21E+04	2,41E+04	1,86E+04	1,63E+04	--	--
mws1333	3,41E+02	1,13E+02	3,42E+02	C12H22O11	[M-H]-	Melibiose	Others	Saccharides and Alcohols	585-99-9	A	1,12E+06	1,36E+06	1,40E+06	1,52E+06	1,17E+06	1,10E+06	1,29E+06	1,28E+06	1,54E+06	1,15E+06	1,34E+06	1,38E+06	1,31E+06	1,19E+06	1,48E+06	C05402	ko00052,ko01100,ko02010
mws5038	3,41E+02	8,90E+01	3,42E+02	C12H22O11	[M-H]-	Isomaltulose*	Others	Saccharides and Alcohols	13718-94-0	A	2,71E+06	2,72E+06	3,32E+06	2,98E+06	2,18E+06	2,30E+06	3,99E+06	2,22E+06	2,50E+06	3,36E+06	2,45E+06	2,41E+06	2,51E+06	3,41E+06	3,45E+06	C01742	--
pme0519	3,41E+02	1,19E+02	3,42E+02	C12H22O11	[M-H]-	D-Sucrose*	Others	Saccharides and Alcohols	57-50-1	A	4,53E+06	4,56E+06	5,49E+06	4,60E+06	5,61E+06	6,19E+06	4,74E+06	5,49E+06	6,14E+06	5,10E+06	4,75E+06	4,39E+06	5,56E+06	5,44E+06	6,06E+06	C00089	ko00052,ko00500,ko01100,ko01110,ko02010
Lmsn000381	3,41E+02	8,90E+01	3,42E+02	C12H22O11	[M-H]-	D-Maltose*	Others	Saccharides and Alcohols	133-99-3	A	2,18E+06	2,81E+06	2,80E+06	3,26E+06	3,03E+06	3,35E+06	2,93E+06	3,20E+06	2,92E+06	3,26E+06	3,80E+06	3,51E+06	3,58E+06	3,48E+06	3,14E+06	C01971	--
MA10039641	3,41E+02	8,90E+01	3,42E+02	C12H22O11	[M-H]-	Lactobiose	Others	Saccharides and Alcohols	63-42-3	A	2,57E+06	2,71E+06	4,00E+06	3,75E+06	4,17E+06	2,59E+06	3,38E+06	3,38E+06	2,69E+06	2,94E+06	3,49E+06	2,33E+06	4,20E+06	1,88E+06	3,24E+06	C00243	ko00052,ko01100,ko02010
mws0264	3,41E+02	1,19E+02	3,42E+02	C12H22O11	[M-H]-	D-Trehalose*	Others	Saccharides and Alcohols	99-20-7	A	1,74E+06	1,81E+06	1,50E+06	2,73E+06	2,41E+06	1,44E+06	1,59E+06	1,50E+06	1,67E+06	1,51E+06	1,46E+06	1,80E+06	1,94E+06	1,42E+06	1,99E+06	C01083	ko00500,ko01100,ko01110,ko02010
mws1080	3,41E+02	1,79E+02	3,42E+02	C12H22O11	[M-H]-	Galactinol	Others	Saccharides and Alcohols	3687-64-7	A	8,74E+06	1,02E+07	8,88E+06	1,04E+07	1,02E+07	9,79E+06	1,01E+07	1,13E+07	9,37E+06	8,28E+06	9,29E+06	6,57E+06	8,65E+06	9,19E+06	8,90E+06	C01235	ko00052,ko01100
pmb2211	3,43E+02	2,41E+02	3,42E+02	C19H38N2O3	[M+H]+	Cocamidopropyl betaine	Alkaloids	Alkaloids	4292-10-8	A	7,65E+03	8,26E+03	6,83E+03	7,77E+03	7,52E+03	6,87E+03	8,90E+03	7,25E+03	1,16E+04	8,13E+03	9,16E+03	1,02E+04	8,45E+03	9,52E+03	1,09E+04	--	--
mws0609	3,44E+02	1,50E+02	3,45E+02	C10H12N5O7P	[M-H]-	Guanosine 3',5'-cyclic monophosphate	Nucleotides and derivatives	Nucleotides and derivatives	7665-99-8	A	3,13E+04	3,46E+04	2,80E+04	2,05E+04	2,53E+04	1,70E+04	1,53E+04	1,74E+04	1,42E+04	1,48E+04	1,42E+04	1,37E+04	2,47E+04	2,17E+04	1,96E+04	C00942	ko00230,ko01100
pmb0981	3,48E+02	1,36E+02	3,47E+02	C10H14N5O7P	[M+H]+	Adenosine 5'-monophosphate	Nucleotides and derivatives	Nucleotides and derivatives	61-19-8	A	8,35E+05	9,38E+05	7,90E+05	4,85E+05	4,49E+05	4,26E+05	5,37E+05	6,23E+05	6,11E+05	3,96E+05	4,42E+05	3,66E+05	5,87E+05	5,41E+05	5,88E+05	C00020	ko00230,ko00908,ko01100,ko01110
pmb1562	3,51E+02	1,47E+02	3,50E+02	C21H34O4	[M+H]+	1-Stearidonoyl-Glycerol	Lipids	Glycerol ester	-	B	4,38E+04	4,47E+04	3,96E+04	5,51E+04	4,81E+04	4,79E+04	3,54E+04	3,16E+04	4,24E+04	5,27E+04	5,49E+04	5,64E+04	4,07E+04	4,12E+04	4,53E+04	--	--
mws4108	3,53E+02	1,89E+02	3,52E+02	C21H20O5	[M+H]+	1-Methoxyphaseollin	Lignans and Coumarins	Coumarins	157226-48-7	B	9,00E+00	9,00E+00	9,00E+00	4,46E+03	3,92E+03	3,72E+03	4,71E+03	6,09E+03	6,20E+03	3,30E+03	3,19E+03	4,16E+03	3,53E+03	2,52E+03	4,83E+03	--	--
Lmhp011388	3,53E+02	2,61E+02	3,52E+02	C21H36O4	[M+H]+	2-_-Linolenoyl-glycerol	Lipids	Glycerol ester	55268-58-1	A	4,48E+05	4,67E+05	5,11E+05	1,75E+06	1,76E+06	1,79E+06	1,78E+06	1,77E+06	1,87E+06	8,72E+05	8,23E+05	8,76E+05	1,35E+06	1,22E+06	1,25E+06	--	--
Lmhp011562	3,53E+02	2,61E+02	3,52E+02	C21H36O4	[M+H]+	1-_-Linolenoyl-glycerol	Lipids	Glycerol ester	-	A	2,12E+06	2,19E+06	2,30E+06	5,40E+06	5,40E+06	5,18E+06	5,80E+06	5,31E+06	5,86E+06	3,47E+06	3,25E+06	3,44E+06	4,62E+06	4,34E+06	4,50E+06	--	--
mws2108	3,53E+02	1,91E+02	3,54E+02	C16H18O9	[M-H]-	Cryptochlorogenic acid (4-O-Caffeoylquinic acid)	Phenolic acids	Phenolic acids	905-99-7	A	1,20E+04	8,33E+03	7,18E+03	8,53E+04	1,05E+04	4,84E+03	1,50E+04	4,64E+03	6,61E+03	1,19E+04	7,61E+03	6,51E+03	1,66E+04	1,68E+04	1,68E+04	--	--
mws0178	3,53E+02	1,91E+02	3,54E+02	C16H18O9	[M-H]-	Chlorogenic acid (3-O-Caffeoylquinic acid)	Phenolic acids	Phenolic acids	327-97-9	B	1,23E+04	9,56E+03	9,44E+03	6,73E+04	3,55E+03	1,47E+04	1,18E+04	1,12E+04	8,98E+03	1,49E+04	1,63E+04	1,17E+04	1,49E+04	2,44E+04	2,48E+04	C00852	ko00940,ko00941,ko00945,ko01110
Lmhp112042	3,55E+02	2,63E+02	3,54E+02	C21H38O4	[M+H]+	1-Linoleoylglycerol	Lipids	Glycerol ester	2277-28-3	A	3,68E+05	4,07E+05	3,92E+05	1,58E+06	1,43E+06	1,38E+06	1,58E+06	1,53E+06	1,51E+06	7,63E+05	7,62E+05	7,93E+05	1,18E+06	1,10E+06	1,01E+06	--	--
Lmhp012042	3,55E+02	2,63E+02	3,54E+02	C21H38O4	[M+H]+	2-Linoleoylglycerol	Lipids	Glycerol ester	3443-82-1	A	3,32E+05	3,75E+05	3,93E+05	1,56E+06	1,39E+06	1,32E+06	1,56E+06	1,49E+06	1,50E+06	7,03E+05	7,78E+05	7,91E+05	1,10E+06	1,09E+06	1,04E+06	--	--
Zmhn002422	3,55E+02	1,93E+02	3,56E+02	C16H20O9	[M-H]-	1-O-Feruloyl-D-Glucose	Phenolic acids	Phenolic acids	-	A	1,68E+04	1,42E+04	1,76E+04	4,27E+04	3,14E+04	4,05E+04	5,31E+04	4,66E+04	4,45E+04	3,66E+04	2,89E+04	3,58E+04	3,26E+04	3,57E+04	4,03E+04	C17759	--
Zmhn002334	3,55E+02	1,93E+02	3,56E+02	C16H20O9	[M-H]-	6-O-Feruloyl-D-glucose	Phenolic acids	Phenolic acids	137887-25-3	A	6,96E+03	7,76E+03	6,02E+03	1,81E+04	1,95E+04	1,97E+04	1,14E+05	6,24E+04	8,30E+04	5,29E+04	4,79E+04	6,03E+04	4,48E+04	3,52E+04	5,09E+04	--	--
pmb0296	3,57E+02	2,65E+02	3,56E+02	C21H40O4	[M+H]+	1-Oleoyl-Sn-Glycerol	Lipids	Glycerol ester	129784-87-8	B	2,73E+04	5,05E+04	2,49E+04	3,12E+05	3,01E+05	3,15E+05	3,74E+05	3,65E+05	3,54E+05	1,95E+05	1,86E+05	1,90E+05	2,41E+05	2,31E+05	2,38E+05	--	--
mws1526	3,59E+02	1,97E+02	3,58E+02	C16H22O9	[M+H]+	Sweroside	Terpenoids	Sesquiterpenoids	14215-86-2	B	5,85E+04	5,58E+04	6,06E+04	4,41E+04	5,33E+04	5,07E+04	4,99E+04	4,76E+04	4,61E+04	6,34E+04	6,87E+04	6,32E+04	5,92E+04	4,77E+04	5,22E+04	C17071	--
pmb3107	3,59E+02	1,82E+02	3,60E+02	C15H20O10	[M-H]-	Glucosyringic Acid	Phenolic acids	Phenolic acids	-	A	6,08E+05	6,23E+05	5,91E+05	1,25E+06	1,25E+06	1,28E+06	1,10E+06	1,01E+06	9,15E+05	8,91E+05	8,88E+05	8,49E+05	9,70E+05	1,01E+06	9,71E+05	--	--
pmb0998	3,64E+02	1,52E+02	3,63E+02	C10H14N5O8P	[M+H]+	Guanosine 5'-monophosphate	Nucleotides and derivatives	Nucleotides and derivatives	85-32-5	A	4,31E+04	5,73E+04	4,66E+04	2,50E+04	1,30E+04	1,54E+04	2,52E+04	3,10E+04	9,00E+00	1,55E+04	9,00E+00	2,68E+04	1,93E+04	2,62E+04	3,07E+04	C00144	ko00230,ko01100
mws5040	3,65E+02	2,03E+02	3,64E+02	C12H21O11Na	[M+H]+	Turanose	Others	Saccharides and Alcohols	547-25-1	B	8,85E+05	7,97E+05	9,50E+05	1,15E+06	1,19E+06	9,33E+05	1,17E+06	1,05E+06	1,18E+06	7,96E+05	1,08E+06	8,46E+05	1,11E+06	1,07E+06	9,68E+05	C19636	--
pmb0964	3,66E+02	2,04E+02	3,65E+02	C16H23N5O5	[M+H]+	Isopentenyladenine-7-N-glucoside	Nucleotides and derivatives	Nucleotides and derivatives	-	B	7,17E+04	7,95E+04	8,28E+04	6,79E+04	1,14E+05	8,56E+04	6,20E+04	8,88E+04	7,98E+04	5,98E+04	6,78E+04	6,23E+04	9,02E+04	8,92E+04	7,79E+04	--	--
pmb0752	3,69E+02	1,77E+02	3,68E+02	C17H20O9	[M+H]+	3-O-Feruloylquinic acid	Phenolic acids	Phenolic acids	1899-29-2	A	1,15E+04	5,05E+03	9,21E+03	1,46E+04	1,09E+04	5,55E+03	1,46E+04	8,66E+03	2,15E+04	7,49E+03	8,51E+03	9,08E+03	1,17E+04	1,13E+04	9,09E+03	C02572	--
pmn001695	3,71E+02	2,49E+02	3,72E+02	C16H20O10	[M-H]-	Trihydroxycinnamoylquinic acid	Phenolic acids	Phenolic acids	-	A	2,47E+04	2,56E+04	2,67E+04	8,18E+04	8,28E+04	8,63E+04	2,28E+05	2,04E+05	2,13E+05	5,00E+04	5,02E+04	4,99E+04	1,01E+05	1,10E+05	1,13E+05	--	--
mws0055	3,73E+02	3,43E+02	3,72E+02	C20H20O7	[M+H]+	Tangeretin (4',5,6,7,8-Pentamethoxyflavone)	Flavonoids	Flavonols	481-53-8	B	4,34E+05	4,36E+05	4,36E+05	4,22E+05	4,47E+05	4,41E+05	4,41E+05	4,17E+05	4,24E+05	4,21E+05	4,41E+05	4,29E+05	4,34E+05	4,42E+05	4,16E+05	C10190	--
mws0232	3,77E+02	2,43E+02	3,76E+02	C17H20N4O6	[M+H]+	Riboflavin (Vitamin B2)	Others	Vitamin	83-88-5	A	7,11E+05	7,55E+05	8,33E+05	8,02E+05	8,80E+05	8,53E+05	8,89E+05	7,39E+05	6,86E+05	9,78E+05	1,03E+06	1,09E+06	8,73E+05	8,19E+05	8,21E+05	C00255	ko00740,ko01100,ko01110,ko02010
pme3337	3,84E+02	2,52E+02	3,83E+02	C14H17N5O8	[M+H]+	Succinyladenosine	Nucleotides and derivatives	Nucleotides and derivatives	4542-23-8	A	3,82E+05	4,10E+05	3,99E+05	2,90E+05	3,66E+05	3,10E+05	2,56E+05	2,85E+05	2,39E+05	6,97E+05	6,77E+05	6,31E+05	3,96E+05	4,08E+05	4,08E+05	--	--
Hmbn005951	3,83E+02	1,63E+02	3,84E+02	C21H20O7	[M-H]-	1,3-O-Di-p-Coumaroylglycerol	Phenolic acids	Phenolic acids	-	A	5,51E+03	7,29E+03	6,70E+03	2,22E+05	2,51E+05	2,45E+05	3,45E+05	3,26E+05	2,53E+05	1,63E+05	1,38E+05	1,43E+05	2,04E+05	2,19E+05	2,13E+05	--	--
pme1286	3,85E+02	2,50E+02	3,84E+02	C14H20N6O5S	[M+H]+	S-(5'-Adenosy)-L-homocysteine	Amino acids and derivatives	Amino acids and derivatives	979-92-0	A	5,49E+03	6,31E+03	7,25E+03	6,86E+03	6,35E+03	6,00E+03	7,62E+03	6,15E+03	7,84E+03	5,68E+03	5,33E+03	5,58E+03	8,12E+03	8,68E+03	7,07E+03	C00021	ko00270,ko01100,ko01230
pmb2940	3,85E+02	2,05E+02	3,86E+02	C17H22O10	[M-H]-	1-O-Glucosyl sinapate	Phenolic acids	Phenolic acids	78185-48-5	A	7,00E+03	4,49E+03	1,03E+04	1,18E+04	1,22E+04	1,68E+04	1,45E+04	1,24E+04	1,57E+04	1,82E+04	1,41E+04	1,15E+04	1,37E+04	1,87E+04	1,64E+04	--	--
HJN003	3,85E+02	2,23E+02	3,86E+02	C17H22O10	[M-H]-	1-O-Sinapoyl-D-glucose	Phenolic acids	Phenolic acids	-	B	1,50E+04	9,59E+03	1,68E+04	3,13E+04	3,15E+04	3,72E+04	3,26E+04	3,74E+04	3,27E+04	5,32E+04	5,81E+04	5,52E+04	3,19E+04	3,64E+04	3,63E+04	C01175	ko00940
pmb0292	3,87E+02	3,31E+02	3,86E+02	C27H46O	[M+H]+	Cholesterol	Steroids	Steroid	57-88-5	B	2,00E+04	1,80E+04	2,57E+04	2,64E+04	2,09E+04	2,47E+04	1,36E+04	1,64E+04	2,12E+04	3,05E+04	7,52E+04	2,91E+04	2,38E+04	2,96E+04	2,30E+04	C00187	ko00100,ko01100
mws1565	3,89E+02	2,09E+02	3,88E+02	C17H24O10	[M+H]+	Geniposide	Terpenoids	Monoterpenoids	24512-63-8	B	1,80E+05	1,75E+05	1,63E+05	1,78E+05	2,07E+05	2,18E+05	1,26E+05	1,34E+05	1,20E+05	7,99E+04	1,15E+05	1,04E+05	1,78E+05	1,51E+05	1,35E+05	C09781	--
Lmmp010562	3,91E+02	1,49E+02	3,90E+02	C24H38O4	[M+H]+	Diisooctyl Phthalate	Phenolic acids	Phenolic acids	27554-26-3	A	6,12E+05	5,12E+05	7,90E+05	8,33E+05	5,04E+05	5,96E+05	7,65E+05	8,47E+05	8,31E+05	7,04E+05	7,03E+05	7,06E+05	3,45E+05	2,81E+05	2,48E+05	C14577	--
Lmwp011196	3,91E+02	1,49E+02	3,90E+02	C24H38O4	[M+H]+	Bis(2-ethylhexyl)phthalate	Phenolic acids	Phenolic acids	117-81-7	A	5,07E+05	5,62E+05	7,26E+05	7,12E+05	5,43E+05	6,22E+05	6,68E+05	7,79E+05	9,17E+05	5,78E+05	7,10E+05	7,27E+05	3,00E+05	2,50E+05	2,26E+05	C03690	--
pme2735	3,99E+02	2,50E+02	3,98E+02	C15H22N6O5S	[M+H]+	S-Adenosyl-L-methionine	Amino acids and derivatives	Amino acids and derivatives	29908-03-0	A	9,57E+04	7,78E+04	7,96E+04	1,14E+05	9,55E+04	1,12E+05	1,28E+05	1,61E+05	1,67E+05	1,01E+05	1,13E+05	1,24E+05	1,35E+05	1,46E+05	1,02E+05	C00019	ko00261,ko00270,ko00330,ko00908,ko01100,ko01110,ko01230,ko04122
pmf0073	3,99E+02	2,35E+02	4,00E+02	C28H48O	[M-H]-	Campesterol	Steroids	Steroid	474-62-4	B	1,43E+04	1,42E+04	1,45E+04	1,35E+04	1,43E+04	1,51E+04	1,75E+04	1,39E+04	1,57E+04	1,31E+04	1,52E+04	1,89E+04	1,34E+04	1,50E+04	1,53E+04	C01789	ko00100,ko00905,ko01100,ko01110
mws0043	4,03E+02	3,73E+02	4,02E+02	C21H22O8	[M+H]+	Nobiletin (5,6,7,8,3',4'-Hexamethoxyflavone)	Flavonoids	Flavonoid	478-01-3	B	4,27E+05	4,07E+05	4,01E+05	4,13E+05	4,27E+05	4,02E+05	4,14E+05	3,97E+05	4,03E+05	4,01E+05	4,07E+05	3,87E+05	4,10E+05	4,39E+05	4,04E+05	C10112	--
Hmln003529	4,01E+02	2,69E+02	4,02E+02	C18H26O10	[M-H]-	Benzyl _-primeveroside	Others	Others	130622-31-0	B	7,98E+03	6,59E+03	4,78E+03	3,38E+04	3,74E+04	2,62E+04	2,49E+04	1,56E+04	1,62E+04	3,31E+04	2,63E+04	2,92E+04	2,15E+04	2,52E+04	2,34E+04	--	--
Cmjn004337	4,01E+02	2,69E+02	4,02E+02	C18H26O10	[M-H]-	Benzyl-(2''-O-xylosyl)glucoside	Phenolic acids	Phenolic acids	-	B	3,72E+03	5,85E+03	4,19E+03	2,49E+04	1,90E+04	1,01E+04	1,57E+04	1,35E+04	9,12E+03	1,93E+04	2,49E+04	1,85E+04	1,98E+04	1,87E+04	1,85E+04	--	--
pme3007	4,03E+02	1,59E+02	4,04E+02	C9H14N2O12P2	[M-H]-	Uridine 5'-diphosphate	Nucleotides and derivatives	Nucleotides and derivatives	27821-45-0	B	3,28E+04	3,84E+04	3,69E+04	1,71E+04	1,82E+04	1,91E+04	3,67E+04	3,32E+04	3,57E+04	2,34E+04	2,85E+04	2,84E+04	2,90E+04	3,15E+04	2,62E+04	C00015	ko00240,ko00908,ko01100
pmn001399	4,05E+02	2,43E+02	4,06E+02	C20H22O9	[M-H]-	2,4,6,4'-Tetrahydroxy-stilbene-2-O-glucoside	Others	Stilbene	-	B	7,82E+03	1,23E+04	1,08E+04	1,36E+04	2,32E+04	1,61E+04	5,44E+04	5,36E+04	7,02E+04	6,60E+03	4,66E+03	5,65E+03	2,01E+04	2,55E+04	3,06E+04	--	--
pmn001394	4,05E+02	2,43E+02	4,06E+02	C20H22O9	[M-H]-	2,3,5,4'-Tetrahydroxystilbene-2-O-glucoside	Others	Stilbene	-	B	9,00E+00	9,00E+00	9,00E+00	5,05E+03	4,28E+03	7,32E+03	5,80E+04	4,82E+04	5,46E+04	4,57E+03	1,90E+03	6,40E+03	1,87E+04	2,39E+04	3,03E+04	--	--
Zmsn001980	4,07E+02	2,03E+02	4,08E+02	C21H28O8	[M-H]-	Ixerisoside D	Terpenoids	Sesquiterpenoids	-	A	1,21E+07	1,35E+07	1,34E+07	2,23E+07	2,01E+07	2,30E+07	1,67E+07	2,09E+07	2,26E+07	2,26E+07	2,22E+07	2,42E+07	1,75E+07	1,91E+07	1,97E+07	--	--
Lmcp003612	4,11E+02	2,49E+02	4,10E+02	C21H30O8	[M+H]+	Sarcaglaboside A	Terpenoids	Sesquiterpenoids	-	A	3,14E+04	4,12E+04	2,46E+04	2,72E+04	2,32E+04	2,26E+04	1,03E+04	9,87E+03	6,87E+03	2,63E+04	2,52E+04	2,69E+04	1,74E+04	2,04E+04	2,86E+04	--	--
pmn001319	4,13E+02	3,98E+02	4,14E+02	C22H22O8	[M-H]-	1-O-Feruloyl-3-O-p-Coumaroylglycerol	Phenolic acids	Phenolic acids	-	A	1,55E+03	1,17E+03	1,40E+03	3,36E+04	3,96E+04	3,66E+04	1,64E+04	9,76E+03	7,46E+03	1,20E+04	1,18E+04	1,16E+04	1,66E+04	1,88E+04	1,91E+04	--	--
pmf0070	4,15E+02	1,19E+02	4,14E+02	C29H50O	[M+H]+	_-Sitosterol	Steroids	Steroid	83-46-5	B	1,20E+07	7,69E+06	9,70E+06	9,33E+06	1,12E+07	9,30E+06	1,01E+07	7,52E+06	1,23E+07	8,69E+06	1,42E+07	5,49E+06	1,05E+07	1,02E+07	1,04E+07	C01753	ko00100,ko01100,ko01110
HJAP012	4,19E+02	3,83E+02	4,18E+02	C20H18O10	[M+H]+	Luteolin-8-C-arabinoside	Flavonoids	Flavonoid carbonoside	-	B	1,67E+04	1,28E+04	1,53E+04	1,56E+04	1,25E+04	1,60E+04	1,41E+04	9,17E+03	1,13E+04	1,81E+04	2,31E+04	3,15E+04	1,72E+04	2,01E+04	1,90E+04	--	--
pma6218	4,19E+02	3,83E+02	4,18E+02	C21H22O9	[M+H]+	O-MethylNaringenin-8-C-arabinoside	Flavonoids	Flavonoid	-	B	4,34E+04	2,61E+04	3,22E+04	3,35E+04	3,64E+04	4,45E+04	2,61E+04	3,10E+04	2,72E+04	3,85E+04	5,27E+04	4,42E+04	2,21E+04	2,95E+04	3,17E+04	--	--
mws2523	4,21E+02	2,41E+02	4,22E+02	C12H23O14P	[M-H]-	Trehalose 6-phosphate	Others	Saccharides and Alcohols	4484-88-2	B	5,31E+04	5,26E+04	6,35E+04	5,58E+04	5,13E+04	5,42E+04	3,93E+04	4,84E+04	4,86E+04	4,84E+04	4,45E+04	4,22E+04	5,94E+04	4,96E+04	5,37E+04	C00689	ko00500,ko01100,ko01110
Hmcp005535	4,25E+02	1,91E+02	4,24E+02	C30H48O	[M+H]+	_-Amyrenone	Terpenoids	Triterpene	638-96-0	B	2,16E+03	1,61E+03	2,45E+03	6,82E+03	7,83E+03	7,64E+03	1,31E+04	1,37E+04	1,21E+04	7,62E+03	8,63E+03	6,99E+03	8,93E+03	8,04E+03	7,13E+03	--	--
Hmcp005589	4,25E+02	2,03E+02	4,24E+02	C30H48O	[M+H]+	_-Amyrenone	Terpenoids	Triterpene	638-97-1	B	1,57E+03	1,59E+03	1,60E+03	6,82E+03	6,26E+03	5,33E+03	1,01E+04	8,82E+03	9,56E+03	6,31E+03	4,46E+03	4,58E+03	6,69E+03	4,87E+03	6,39E+03	--	--
pmb0864	4,26E+02	2,85E+02	4,25E+02	C19H40NO7P	[M+H]+	LysoPE 14:0	Lipids	LPE	-	B	1,39E+04	1,31E+04	1,47E+04	8,26E+03	9,01E+03	7,09E+03	1,37E+04	1,44E+04	1,28E+04	8,87E+03	9,53E+03	1,03E+04	1,16E+04	1,13E+04	1,20E+04	--	--
pme2117	4,26E+02	1,59E+02	4,27E+02	C10H15N5O10P2	[M-H]-	Adenosine 5'-diphosphate	Nucleotides and derivatives	Nucleotides and derivatives	58-64-0	A	8,84E+04	6,94E+04	8,05E+04	4,63E+04	2,17E+04	2,35E+04	3,90E+04	3,58E+04	5,15E+04	2,46E+04	4,12E+04	3,03E+04	4,16E+04	4,43E+04	5,13E+04	C00008	ko00190,ko00195,ko00230,ko00908,ko01100,ko01110
Cmbn007148	4,29E+02	4,29E+02	4,30E+02	C22H22O9	[M-H]-	1-O-Feruloyl-3-O-caffeoylglycerol	Lipids	Glycerol ester	-	B	6,07E+03	7,81E+03	5,29E+03	5,34E+03	5,19E+03	7,54E+03	9,00E+00	9,00E+00	9,00E+00	3,46E+03	5,55E+03	5,06E+03	5,34E+03	4,92E+03	5,17E+03	--	--
mws0895	4,31E+02	2,69E+02	4,32E+02	C21H20O10	[M-H]-	Genistein-7-O-Glucoside (Genistin)	Flavonoids	Isoflavones	529-59-9	A	9,00E+00	9,00E+00	9,00E+00	1,61E+04	1,83E+04	2,61E+04	9,00E+00	9,00E+00	9,00E+00	9,00E+00	9,00E+00	9,00E+00	8,86E+03	7,59E+03	6,62E+03	C09126	ko00943
pmb3006	4,31E+02	2,69E+02	4,32E+02	C21H20O10	[M-H]-	Apigenin-7-O-glucoside(Cosmosiin)	Flavonoids	Flavonoid	578-74-5	B	9,00E+00	9,00E+00	9,00E+00	1,91E+04	2,19E+04	1,95E+04	9,00E+00	9,00E+00	9,00E+00	9,00E+00	9,00E+00	9,00E+00	9,59E+03	7,39E+03	8,47E+03	C04608	ko00944
Lmlp005572	4,33E+02	2,71E+02	4,32E+02	C21H20O10	[M+H]+	Galangin-7-O-glucoside	Flavonoids	Flavonoid	-	A	6,60E+03	9,38E+03	5,49E+03	5,95E+04	5,16E+04	5,72E+04	1,22E+04	1,42E+04	9,74E+03	1,23E+04	1,07E+04	1,29E+04	1,87E+04	2,27E+04	1,87E+04	--	--
Lmgp004731	4,33E+02	2,71E+02	4,32E+02	C21H20O10	[M+H]+	Genistein-7-O-galactoside	Flavonoids	Isoflavones	-	A	1,92E+04	1,04E+04	1,48E+04	1,93E+04	2,25E+04	1,95E+04	3,00E+04	2,69E+04	3,08E+04	8,43E+03	8,40E+03	8,48E+03	4,20E+04	2,32E+04	2,00E+04	--	--
mws0072	4,33E+02	2,71E+02	4,32E+02	C21H20O10	[M+H]+	Apigenin-5-O-glucoside	Flavonoids	Flavonoid	28757-27-9	B	9,00E+00	9,00E+00	9,00E+00	1,71E+05	1,69E+05	1,63E+05	1,45E+04	1,00E+04	1,32E+04	1,69E+04	2,04E+04	1,16E+04	5,53E+04	6,40E+04	4,31E+04	--	--
Lmtn002324	4,31E+02	2,69E+02	4,32E+02	C19H28O11	[M-H]-	Benzyl-(2''-O-glucosyl)glucoside	Phenolic acids	Phenolic acids	-	B	9,00E+00	9,00E+00	9,00E+00	7,95E+03	6,98E+03	5,63E+03	4,29E+03	5,83E+03	5,05E+03	5,12E+03	5,70E+03	5,71E+03	4,42E+03	5,07E+03	5,68E+03	C17564	--
Cmzn005251	4,33E+02	2,71E+02	4,34E+02	C21H22O10	[M-H]-	6-O-Caffeoylarbutin	Phenolic acids	Phenolic acids	136172-60-6	B	2,64E+03	4,27E+03	2,02E+03	7,99E+03	4,63E+03	5,87E+03	5,63E+03	3,94E+03	8,16E+03	8,28E+03	3,33E+03	4,96E+03	6,64E+03	9,68E+03	3,98E+03	--	--
HJN055	4,35E+02	2,73E+02	4,36E+02	C21H24O10	[M-H]-	Dihydrocharcone-4'-O-glucoside	Flavonoids	Chalcones	-	B	3,45E+03	4,41E+04	2,49E+03	9,00E+00	9,00E+00	9,00E+00	9,00E+00	9,00E+00	9,00E+00	9,00E+00	9,00E+00	9,00E+00	3,33E+03	4,04E+03	5,98E+03	--	--
pma0692	4,38E+02	1,47E+02	4,37E+02	C25H31N3O4	[M+H]+	N1,N10-Bis(p-coumaroyl)spermidine	Alkaloids	Phenolamine	114916-05-1	B	4,44E+03	9,40E+03	5,80E+03	1,75E+04	2,50E+04	1,96E+04	1,08E+04	1,60E+04	7,16E+03	1,03E+04	1,43E+04	9,38E+03	1,21E+04	1,47E+04	1,65E+04	C21169	--
Lmhp008440	4,38E+02	2,97E+02	4,37E+02	C20H40NO7P	[M+H]+	LysoPE 15:1	Lipids	LPE	-	B	9,94E+03	1,19E+04	9,71E+03	3,58E+03	6,00E+03	5,76E+03	8,71E+03	1,03E+04	7,07E+03	1,13E+04	1,29E+04	1,31E+04	8,47E+03	1,00E+04	1,01E+04	--	--
pmp000438	4,43E+02	4,25E+02	4,42E+02	C30H50O2	[M+H]+	Betulin	Terpenoids	Triterpene	473-98-3	B	9,00E+00	9,00E+00	9,00E+00	2,70E+03	2,70E+03	3,73E+03	5,90E+03	4,08E+03	6,19E+03	3,14E+03	2,86E+03	3,78E+03	3,46E+03	2,87E+03	3,35E+03	C08618	--
Hmbp006861	4,45E+02	1,77E+02	4,44E+02	C23H24O9	[M+H]+	1,2-O-Diferuloylglycerol*	Phenolic acids	Phenolic acids	-	A	2,29E+05	2,50E+05	2,19E+05	4,32E+06	6,39E+06	4,88E+06	2,58E+06	1,61E+06	2,38E+06	1,06E+06	1,47E+06	1,29E+06	2,88E+06	2,46E+06	2,30E+06	--	--
pmp000091	4,45E+02	1,77E+02	4,44E+02	C23H24O9	[M+H]+	1,3-O-Diferuloylglycerol*	Phenolic acids	Phenolic acids	83008-46-2	A	3,28E+05	2,52E+05	2,87E+05	3,81E+06	4,32E+06	5,89E+06	2,70E+06	2,44E+06	2,61E+06	1,39E+06	1,50E+06	1,49E+06	3,27E+06	2,87E+06	2,92E+06	--	--
pme1014	4,45E+02	3,41E+02	4,44E+02	C31H40O2	[M+H]+	Menatetrenone (Vitamin K2)	Others	Vitamin	11032-49-8	B	3,79E+04	6,62E+04	5,51E+04	6,92E+04	7,62E+04	6,11E+04	4,63E+04	7,63E+04	6,84E+04	6,38E+04	6,81E+04	6,57E+04	4,29E+06	4,27E+06	4,37E+06	--	--
mws2209	4,49E+02	2,87E+02	4,48E+02	C21H20O11	[M+H]+	Kaempferol-3-O-glucoside (Astragalin)	Flavonoids	Flavonols	480-10-4	B	3,40E+04	3,34E+04	2,28E+04	3,03E+04	2,00E+04	2,06E+04	3,47E+04	3,02E+04	2,02E+04	2,83E+04	2,39E+04	3,82E+04	3,60E+04	5,40E+04	6,51E+04	C12249	ko00944,ko01110
Hmpp003270	4,49E+02	2,87E+02	4,48E+02	C21H20O11	[M+H]+	Luteolin-4'-O-glucoside	Flavonoids	Flavonoid	6920-38-3	A	4,36E+04	4,60E+04	2,33E+04	2,64E+04	3,01E+04	1,60E+04	2,62E+04	2,76E+04	3,28E+04	2,25E+04	2,04E+04	3,51E+04	5,61E+04	6,05E+04	6,34E+04	--	--
pme2459	4,49E+02	2,87E+02	4,48E+02	C21H20O11	[M+H]+	Luteolin-7-O-glucoside (Cynaroside)	Flavonoids	Flavonoid	5373-11-5	A	1,36E+05	1,34E+05	1,34E+05	1,37E+05	1,64E+05	1,36E+05	1,61E+05	1,16E+05	1,31E+05	1,10E+05	1,18E+05	1,12E+05	1,24E+05	1,05E+05	1,20E+05	C03951	ko00944
Lmlp003531	4,49E+02	2,87E+02	4,48E+02	C21H20O11	[M+H]+	Luteolin-3'-O-glucoside	Flavonoids	Flavonoid	5154-41-6	A	3,48E+04	3,64E+04	1,69E+04	2,76E+04	2,83E+04	2,11E+04	2,44E+04	2,54E+04	2,12E+04	2,22E+04	2,12E+04	2,74E+04	3,87E+04	4,82E+04	5,89E+04	--	--
Xmyp005654	4,49E+02	2,87E+02	4,48E+02	C21H20O11	[M+H]+	Kaempferol-4'-O-glucoside	Flavonoids	Flavonoid	-	A	1,07E+05	1,15E+05	1,39E+05	1,54E+05	1,68E+05	1,48E+05	1,29E+05	1,36E+05	1,30E+05	1,17E+05	1,16E+05	1,10E+05	1,54E+05	1,49E+05	1,42E+05	--	--
Lmhp008763	4,52E+02	3,11E+02	4,51E+02	C21H42NO7P	[M+H]+	LysoPE 16:1(2n isomer)	Lipids	LPE	-	A	1,14E+04	1,00E+04	9,79E+03	1,41E+05	1,49E+05	1,31E+05	6,86E+04	6,16E+04	6,20E+04	6,67E+04	7,58E+04	7,26E+04	7,69E+04	6,72E+04	7,13E+04	--	--
Lmhp009034	4,52E+02	3,11E+02	4,51E+02	C21H42NO7P	[M+H]+	LysoPE 16:1	Lipids	LPE	-	A	6,04E+03	5,32E+03	4,46E+03	1,25E+04	1,33E+04	1,34E+04	8,86E+03	7,31E+03	7,41E+03	9,87E+03	1,00E+04	9,08E+03	9,30E+03	7,48E+03	1,02E+04	--	--
Li512113	4,51E+02	3,91E+02	4,52E+02	C20H20O12	[M-H]-	Maleoyl-caffeoylquinic acid	Phenolic acids	Phenolic acids	-	B	1,65E+04	1,26E+04	1,76E+04	2,04E+04	2,25E+04	2,35E+04	1,50E+04	1,94E+04	1,72E+04	2,73E+04	2,14E+04	1,77E+04	1,35E+04	2,39E+04	2,05E+04	--	--
pmb0876	4,54E+02	3,13E+02	4,53E+02	C21H44NO7P	[M+H]+	LysoPE 16:0	Lipids	LPE	53862-35-4	A	2,45E+06	2,52E+06	2,50E+06	1,28E+06	1,31E+06	1,26E+06	2,36E+06	2,34E+06	2,25E+06	1,96E+06	1,92E+06	1,94E+06	2,15E+06	2,06E+06	2,05E+06	--	--
Hmbn004734	4,55E+02	4,55E+02	4,56E+02	C29H44O4	[M-H]-	30-Norhederagenin	Steroids	Steroidal saponins	117654-06-5	B	9,00E+00	9,00E+00	9,00E+00	1,50E+03	1,77E+03	2,31E+03	4,62E+03	4,70E+03	5,54E+03	4,01E+03	3,47E+03	2,62E+03	3,17E+03	2,89E+03	2,73E+03	--	--
HJN110	4,55E+02	4,55E+02	4,56E+02	C30H48O3	[M-H]-	Betulinic acid	Terpenoids	Triterpene	472-15-1	B	2,18E+03	2,62E+03	4,41E+03	3,55E+03	2,30E+03	5,32E+03	2,88E+03	4,13E+03	2,59E+03	4,73E+03	5,31E+03	4,54E+03	4,29E+03	4,41E+03	5,02E+03	C08619	--
pmb0464	4,58E+02	1,16E+02	4,57E+02	C16H27NO14	[M+H]+	L-Aspartic acid-O-diglucoside	Amino acids and derivatives	Amino acids and derivatives	-	B	3,34E+06	3,05E+06	3,24E+06	2,45E+06	3,32E+06	2,22E+06	2,71E+06	2,16E+06	2,17E+06	2,42E+06	2,39E+06	2,34E+06	2,69E+06	2,47E+06	2,49E+06	--	--
mws0034	4,57E+02	1,69E+02	4,58E+02	C22H18O11	[M-H]-	Epigallocatechin-3-gallate	Flavonoids	Flavanols	989-51-5	A	4,46E+03	9,51E+03	9,48E+03	8,46E+03	7,34E+03	6,13E+03	6,64E+03	6,13E+03	4,34E+03	3,08E+03	7,33E+03	9,24E+03	9,26E+03	9,49E+03	1,35E+04	C09731	--
mws2220	4,57E+02	1,69E+02	4,58E+02	C22H18O11	[M-H]-	Gallocatechin 3-O-gallate	Flavonoids	Flavanols	5127-64-0	A	1,01E+04	6,70E+03	6,98E+03	6,83E+03	9,05E+03	6,36E+03	3,42E+03	4,74E+03	7,87E+03	6,03E+03	4,70E+03	1,06E+04	1,10E+04	1,58E+04	1,53E+04	--	--
mws0061	4,63E+02	3,00E+02	4,64E+02	C21H20O12	[M-H]-	Quercetin-3-O-galactoside (Hyperin)	Flavonoids	Flavonols	482-36-0	A	1,17E+04	2,29E+04	7,75E+03	1,44E+04	9,22E+03	9,29E+03	1,52E+04	6,88E+03	6,86E+03	1,00E+04	6,55E+03	1,10E+04	1,52E+04	2,14E+04	2,20E+04	C10073	--
Lmdp003286	4,65E+02	3,03E+02	4,64E+02	C21H20O12	[M+H]+	Isohyperoside	Flavonoids	Flavonols	35589-21-0	B	2,91E+04	4,10E+04	1,56E+04	1,76E+04	2,76E+04	2,48E+04	2,36E+04	1,11E+04	3,77E+04	2,23E+04	9,00E+00	2,03E+04	4,57E+04	4,39E+04	3,35E+04	--	--
mws0091	4,63E+02	3,00E+02	4,64E+02	C21H20O12	[M-H]-	Quercetin-3-O-glucoside (Isoquercitrin)	Flavonoids	Flavonols	482-35-9	A	5,23E+03	1,02E+04	8,00E+03	1,02E+04	6,78E+03	7,45E+03	5,25E+03	6,50E+03	4,64E+03	3,71E+03	5,86E+03	3,39E+03	8,65E+03	8,00E+03	1,36E+04	C05623	ko00944,ko01100,ko01110
pmp001309	4,65E+02	3,03E+02	4,64E+02	C21H20O12	[M+H]+	6-Hydroxykaempferol-7-O-glucoside	Flavonoids	Flavonols	-	A	1,67E+04	2,29E+04	8,90E+03	2,13E+04	1,54E+04	1,30E+04	2,31E+04	1,71E+04	1,51E+04	1,19E+04	1,06E+04	1,98E+04	1,63E+04	1,66E+04	2,33E+04	--	--
pme1598	4,63E+02	3,01E+02	4,64E+02	C22H24O11	[M-H]-	Hesperetin-5-O-glucoside	Flavonoids	Dihydroflavonol	69651-80-5	B	1,34E+04	1,37E+04	5,37E+03	5,25E+03	1,22E+04	9,00E+00	7,87E+03	4,55E+03	9,97E+03	3,57E+03	9,09E+03	6,13E+03	2,05E+04	1,17E+04	1,98E+04	--	--
Lmhp009769	4,66E+02	3,25E+02	4,65E+02	C22H44NO7P	[M+H]+	LysoPE 17:1	Lipids	LPE	-	B	3,19E+03	2,01E+03	2,99E+03	1,30E+04	1,03E+04	1,21E+04	6,23E+03	6,22E+03	6,16E+03	6,82E+03	8,19E+03	6,99E+03	7,73E+03	8,31E+03	7,85E+03	--	--
pmd0130	4,68E+02	1,84E+02	4,67E+02	C22H46NO7P	[M+H]+	LysoPC 14:0	Lipids	LPC	20559-16-4	B	3,62E+03	3,23E+03	3,04E+03	3,93E+04	4,70E+04	3,67E+04	1,45E+04	1,30E+04	1,53E+04	1,23E+04	9,72E+03	1,05E+04	1,74E+04	1,67E+04	1,56E+04	--	--
Lmzn006284	4,71E+02	4,71E+02	4,72E+02	C30H48O4	[M-H]-	2_-Hydroxyursolic acid	Terpenoids	Triterpene	-	B	3,29E+03	3,94E+03	4,33E+03	8,15E+03	8,37E+03	8,22E+03	7,93E+03	8,57E+03	8,12E+03	1,08E+04	1,26E+04	9,92E+03	8,27E+03	1,01E+04	6,12E+03	--	--
pmb1912	4,74E+02	3,27E+02	4,73E+02	C20H23N7O7	[M+H]+	10-Formyltetrahydrofuran	Alkaloids	Alkaloids	2800-34-2	A	2,00E+06	1,68E+06	1,73E+06	1,72E+06	1,66E+06	1,66E+06	3,34E+06	3,27E+06	3,25E+06	1,57E+06	1,62E+06	1,45E+06	2,07E+06	2,04E+06	2,11E+06	C00234	ko00670,ko00970,ko01100,ko01200
Lmhp008801	4,76E+02	3,35E+02	4,75E+02	C23H42NO7P	[M+H]+	LysoPE 18:3	Lipids	LPE	-	A	2,08E+05	2,21E+05	2,12E+05	5,90E+05	5,07E+05	6,13E+05	5,85E+05	6,17E+05	6,18E+05	7,21E+05	7,40E+05	7,33E+05	5,34E+05	5,64E+05	5,59E+05	--	--
Lmhp008589	4,76E+02	3,35E+02	4,75E+02	C23H42NO7P	[M+H]+	LysoPE 18:3(2n isomer)	Lipids	LPE	-	A	5,46E+05	5,44E+05	5,69E+05	3,81E+06	4,23E+06	4,04E+06	3,61E+06	3,63E+06	3,58E+06	3,97E+06	3,90E+06	4,02E+06	3,09E+06	2,96E+06	3,19E+06	--	--
pmb0874	4,78E+02	3,37E+02	4,77E+02	C23H44NO7P	[M+H]+	LysoPE 18:2(2n isomer)	Lipids	LPE	-	A	1,86E+05	1,85E+05	1,78E+05	1,54E+06	1,70E+06	1,63E+06	9,48E+05	9,81E+05	1,00E+06	1,23E+06	1,26E+06	1,22E+06	1,02E+06	1,05E+06	1,08E+06	--	--
pmb0881	4,78E+02	3,37E+02	4,77E+02	C23H44NO7P	[M+H]+	LysoPE 18:2	Lipids	LPE	-	B	4,56E+04	4,48E+04	4,19E+04	1,34E+05	1,33E+05	1,28E+05	9,91E+04	9,98E+04	1,09E+05	1,24E+05	1,21E+05	1,23E+05	9,94E+04	1,06E+05	1,08E+05	--	--
mws0289	4,80E+02	3,39E+02	4,79E+02	C23H46NO7P	[M+H]+	LysoPE 18:1	Lipids	LPE	89576-29-4	B	8,67E+04	9,43E+04	9,17E+04	1,67E+05	1,71E+05	1,76E+05	1,43E+05	1,37E+05	1,41E+05	1,18E+05	1,20E+05	1,18E+05	1,40E+05	1,35E+05	1,36E+05	--	--
pmb2260	4,80E+02	1,84E+02	4,79E+02	C23H46NO7P	[M+H]+	LysoPC 15:1	Lipids	LPC	-	B	5,32E+04	5,16E+04	5,80E+04	1,02E+05	9,30E+04	1,02E+05	8,87E+04	8,65E+04	8,25E+04	1,01E+05	9,05E+04	9,75E+04	8,80E+04	9,22E+04	8,70E+04	--	--
pmb0856	4,80E+02	3,39E+02	4,79E+02	C23H46NO7P	[M+H]+	LysoPE 18:1(2n isomer)	Lipids	LPE	-	B	8,47E+04	9,82E+04	7,75E+04	8,31E+05	9,00E+05	8,67E+05	3,81E+05	3,61E+05	3,62E+05	3,23E+05	3,13E+05	3,21E+05	4,13E+05	4,17E+05	4,22E+05	--	--
Lmhp009129	4,82E+02	1,84E+02	4,81E+02	C23H48NO7P	[M+H]+	LysoPC 15:0(2n isomer)	Lipids	LPC	-	B	2,46E+03	3,12E+03	2,77E+03	2,22E+04	3,10E+04	2,33E+04	9,94E+03	7,73E+03	1,08E+04	1,10E+04	9,39E+03	9,02E+03	1,10E+04	1,22E+04	1,24E+04	--	--
pmb2319	4,82E+02	1,84E+02	4,81E+02	C23H48NO7P	[M+H]+	LysoPC 15:0	Lipids	LPC	108273-89-8	A	9,00E+00	9,00E+00	9,00E+00	1,57E+04	2,29E+04	1,80E+04	6,14E+03	5,48E+03	6,98E+03	6,96E+03	6,10E+03	7,28E+03	8,27E+03	9,62E+03	8,42E+03	--	--
pmb0883	4,82E+02	3,41E+02	4,81E+02	C23H48NO7P	[M+H]+	LysoPE 18:0	Lipids	LPE	69747-55-3	B	3,87E+03	4,18E+03	3,29E+03	8,69E+03	8,80E+03	7,79E+03	1,07E+04	1,16E+04	1,17E+04	5,21E+03	4,38E+03	4,40E+03	7,91E+03	7,63E+03	7,40E+03	--	--
Hmyn007168	4,83E+02	2,55E+02	4,84E+02	C22H45O9P	[M-H]-	LysoPG 16:0	Lipids	Glycerol ester	-	B	1,94E+05	1,92E+05	1,93E+05	2,17E+06	2,41E+06	2,01E+06	1,86E+06	1,78E+06	1,88E+06	1,28E+06	1,33E+06	1,29E+06	1,40E+06	1,50E+06	1,38E+06	--	--
Lmmn000214	4,87E+02	3,41E+02	4,88E+02	C18H32O15	[M-H]-	Solatriose	Others	Saccharides and Alcohols	528-40-5	A	1,60E+05	1,80E+05	1,69E+05	1,92E+05	2,15E+05	2,56E+05	3,91E+05	3,86E+05	4,32E+05	3,82E+05	3,22E+05	4,11E+05	2,47E+05	2,62E+05	2,54E+05	--	--
pma1303	4,92E+02	1,84E+02	4,91E+02	C24H46NO7P	[M+H]+	LysoPC 16:2	Lipids	LPC	-	B	7,55E+03	6,73E+03	5,30E+03	4,04E+04	3,13E+04	3,52E+04	2,15E+04	2,54E+04	2,66E+04	2,42E+04	2,34E+04	2,45E+04	2,45E+04	2,35E+04	2,48E+04	--	--
pmb0863	4,92E+02	1,84E+02	4,91E+02	C24H46NO7P	[M+H]+	LysoPC 16:2(2n isomer)	Lipids	LPC	-	A	1,57E+04	1,36E+04	1,31E+04	3,63E+05	3,83E+05	3,72E+05	2,22E+05	2,29E+05	2,27E+05	2,08E+05	2,05E+05	2,06E+05	2,07E+05	2,14E+05	2,15E+05	--	--
pmb3042	4,91E+02	3,29E+02	4,92E+02	C23H24O12	[M-H]-	Tricin-5-O-Glucoside	Flavonoids	Flavonoid	32769-00-9	B	6,72E+03	8,30E+03	3,57E+03	8,00E+03	8,61E+03	5,10E+03	5,77E+03	5,74E+03	4,14E+03	7,00E+03	6,05E+03	1,12E+04	4,48E+03	5,59E+03	6,38E+03	--	--
Lmhp008833	4,94E+02	1,84E+02	4,93E+02	C24H48NO7P	[M+H]+	LysoPC 16:1(2n isomer)	Lipids	LPC	-	A	1,31E+05	1,27E+05	1,36E+05	3,46E+06	3,71E+06	3,51E+06	1,38E+06	1,38E+06	1,40E+06	1,56E+06	1,56E+06	1,57E+06	1,58E+06	1,68E+06	1,72E+06	--	--
pmp001270	4,94E+02	1,84E+02	4,93E+02	C24H48NO7P	[M+H]+	LysoPC 16:1	Lipids	LPC	76790-27-7	A	1,39E+05	1,19E+05	1,24E+05	3,34E+06	3,56E+06	3,34E+06	1,32E+06	1,35E+06	1,33E+06	1,45E+06	1,43E+06	1,41E+06	1,55E+06	1,57E+06	1,57E+06	--	--
pmb0855	4,96E+02	1,84E+02	4,95E+02	C24H50NO7P	[M+H]+	LysoPC 16:0	Lipids	LPC	17364-16-8	A	5,26E+06	5,34E+06	5,27E+06	3,01E+06	3,03E+06	3,07E+06	4,60E+06	4,62E+06	4,34E+06	4,17E+06	4,28E+06	4,05E+06	4,27E+06	4,48E+06	4,53E+06	--	--
pmd0132	4,96E+02	1,84E+02	4,95E+02	C24H50NO7P	[M+H]+	LysoPC 16:0(2n isomer)	Lipids	LPC	-	A	3,69E+05	3,52E+05	3,67E+05	3,61E+06	4,03E+06	3,64E+06	1,62E+06	1,57E+06	1,57E+06	1,66E+06	1,65E+06	1,64E+06	1,83E+06	1,92E+06	1,86E+06	--	--
Lmhp009497	5,02E+02	3,61E+02	5,01E+02	C25H44NO7P	[M+H]+	LysoPE 20:4	Lipids	LPE	-	B	9,04E+02	1,03E+03	1,29E+03	6,86E+03	7,96E+03	6,03E+03	3,48E+03	5,74E+03	3,70E+03	5,06E+03	5,78E+03	5,27E+03	4,20E+03	5,87E+03	4,53E+03	--	--
pme0500	5,03E+02	3,23E+02	5,04E+02	C18H32O16	[M-H]-	D-Melezitose	Others	Saccharides and Alcohols	597-12-6	A	2,70E+05	3,65E+05	6,03E+05	9,08E+05	5,60E+05	5,34E+05	4,44E+05	3,86E+05	4,06E+05	7,49E+05	3,95E+05	3,32E+05	5,86E+05	5,02E+05	7,15E+05	C08243	--
mws1589	5,03E+02	1,79E+02	5,04E+02	C18H32O16	[M-H]-	D-Panose*	Others	Saccharides and Alcohols	33401-87-5	A	2,76E+05	3,27E+05	2,58E+05	5,54E+05	3,62E+05	3,88E+05	2,32E+05	3,25E+05	2,06E+05	2,90E+05	2,20E+05	2,81E+05	3,70E+05	2,28E+05	4,08E+05	C00713	--
pme2125	5,03E+02	1,79E+02	5,04E+02	C18H32O16	[M-H]-	Raffinose*	Others	Saccharides and Alcohols	512-69-6	B	7,12E+05	6,81E+05	7,41E+05	1,30E+06	1,44E+06	1,20E+06	6,97E+05	6,01E+05	1,05E+06	1,18E+06	7,45E+05	1,05E+06	7,33E+05	8,90E+05	1,09E+06	C00492	ko00052,ko01100,ko02010
Hmqp000191	5,05E+02	1,27E+02	5,04E+02	C18H32O16	[M+H]+	Planteose	Others	Saccharides and Alcohols	470-57-5	B	2,99E+05	3,03E+05	3,12E+05	3,20E+05	3,08E+05	3,28E+05	2,01E+05	1,81E+05	2,10E+05	2,20E+05	2,31E+05	1,98E+05	2,68E+05	2,56E+05	2,68E+05	C03848	--
Lmhp010514	5,06E+02	3,65E+02	5,05E+02	C25H48NO7P	[M+H]+	LysoPE 20:2(2n isomer)	Lipids	LPE	-	B	4,90E+03	3,87E+03	5,01E+03	1,57E+04	1,60E+04	1,56E+04	8,60E+03	1,02E+04	7,35E+03	1,78E+04	1,67E+04	1,77E+04	1,40E+04	1,08E+04	1,20E+04	--	--
Lmhp010757	5,06E+02	3,65E+02	5,05E+02	C25H48NO7P	[M+H]+	LysoPE 20:2	Lipids	LPE	-	B	1,45E+04	1,39E+04	1,40E+04	9,87E+03	9,08E+03	7,57E+03	1,45E+04	1,52E+04	1,34E+04	1,44E+04	1,55E+04	1,57E+04	1,30E+04	1,23E+04	1,20E+04	--	--
Lmhp008718	5,06E+02	1,84E+02	5,05E+02	C25H48NO7P	[M+H]+	LysoPC 17:2	Lipids	LPC	-	A	3,64E+04	3,26E+04	4,16E+04	7,55E+05	8,11E+05	7,55E+05	4,31E+05	4,31E+05	4,37E+05	4,98E+05	5,00E+05	5,09E+05	4,30E+05	4,34E+05	4,57E+05	--	--
Lmhp009590	5,08E+02	1,84E+02	5,07E+02	C25H50NO7P	[M+H]+	LysoPC 17:1	Lipids	LPC	-	A	1,15E+04	1,06E+04	6,88E+03	1,28E+05	1,32E+05	1,34E+05	5,05E+04	5,75E+04	5,49E+04	5,49E+04	6,20E+04	5,10E+04	6,32E+04	7,01E+04	6,69E+04	--	--
Hmcn000773	5,07E+02	1,79E+02	5,08E+02	C21H32O14	[M-H]-	6'-O-Glucosylaucubin	Others	Others	-	B	9,27E+03	1,03E+04	1,11E+04	9,81E+03	1,09E+04	1,10E+04	1,07E+04	1,02E+04	8,76E+03	8,63E+03	9,63E+03	8,10E+03	8,97E+03	1,01E+04	1,13E+04	--	--
pmb2406	5,10E+02	1,84E+02	5,09E+02	C25H52NO7P	[M+H]+	LysoPC 17:0	Lipids	LPC	50930-23-9	A	2,73E+03	3,06E+03	2,91E+03	1,64E+04	1,89E+04	1,42E+04	9,92E+03	7,96E+03	1,02E+04	6,29E+03	6,53E+03	7,53E+03	9,66E+03	9,33E+03	8,92E+03	--	--
Lmhp009526	5,15E+02	2,61E+02	5,14E+02	C27H46O9	[M+H]+	2-_-Linolenoyl-glycerol-1-O-glucoside	Lipids	Glycerol ester	-	B	9,48E+03	1,11E+04	8,43E+03	6,80E+04	4,70E+04	5,15E+04	8,19E+04	7,30E+04	7,90E+04	4,19E+04	5,74E+04	6,28E+04	6,98E+04	5,39E+04	4,69E+04	--	--
Lmhp009773	5,15E+02	2,61E+02	5,14E+02	C27H46O9	[M+H]+	1-_-Linolenoyl-glycerol-3-O-glucoside	Lipids	Glycerol ester	-	A	4,75E+03	4,66E+03	4,01E+03	3,55E+04	3,63E+04	2,71E+04	3,27E+04	4,41E+04	4,84E+04	3,63E+04	2,79E+04	2,53E+04	2,70E+04	2,50E+04	2,89E+04	--	--
Hmqp006235	5,16E+02	1,84E+02	5,15E+02	C26H46NO7P	[M+H]+	LysoPC 18:4	Lipids	LPC	-	A	2,66E+03	3,67E+03	2,82E+03	3,20E+04	2,38E+04	2,29E+04	1,52E+04	1,94E+04	1,93E+04	1,94E+04	2,33E+04	2,07E+04	1,61E+04	1,75E+04	1,64E+04	--	--
Zmhn000785	5,15E+02	3,41E+02	5,16E+02	C19H32O16	[M-H]-	Di-O-Glucosylquinic acid	Phenolic acids	Phenolic acids	-	A	2,21E+05	3,25E+05	1,78E+05	5,05E+05	5,21E+05	6,96E+05	4,85E+05	5,06E+05	4,65E+05	8,15E+05	9,11E+05	8,67E+05	3,50E+05	6,00E+05	4,60E+05	--	--
Lmhp010573	5,17E+02	2,63E+02	5,16E+02	C27H48O9	[M+H]+	1-Linoleoylglycerol-3-O-glucoside	Lipids	Glycerol ester	-	B	8,47E+03	6,26E+03	9,47E+03	8,98E+04	7,66E+04	6,19E+04	4,89E+04	3,67E+04	4,10E+04	5,10E+04	4,53E+04	4,14E+04	4,38E+04	4,35E+04	3,97E+04	--	--
Lmhp010334	5,17E+02	2,63E+02	5,16E+02	C27H48O9	[M+H]+	2-Linoleoylglycerol-1-O-glucoside	Lipids	Glycerol ester	-	A	2,53E+04	2,37E+04	1,81E+04	1,62E+05	1,44E+05	1,35E+05	1,03E+05	1,27E+05	9,29E+04	8,21E+04	1,25E+05	1,37E+05	9,79E+04	1,23E+05	1,13E+05	--	--
pmb0865	5,18E+02	1,84E+02	5,17E+02	C26H48NO7P	[M+H]+	LysoPC 18:3(2n isomer)	Lipids	LPC	-	A	8,41E+05	7,60E+05	7,88E+05	2,09E+06	2,15E+06	2,16E+06	2,77E+06	2,66E+06	2,75E+06	2,60E+06	2,74E+06	2,71E+06	2,05E+06	2,11E+06	2,29E+06	--	--
pmb0854	5,18E+02	1,84E+02	5,17E+02	C26H48NO7P	[M+H]+	LysoPC 18:3	Lipids	LPC	-	A	7,92E+05	7,85E+05	7,98E+05	2,16E+06	2,13E+06	2,79E+06	2,55E+06	2,61E+06	2,64E+06	3,38E+06	2,66E+06	2,66E+06	2,07E+06	2,13E+06	2,66E+06	--	--
Hmbn002692	5,17E+02	1,75E+02	5,18E+02	C22H30O14	[M-H]-	6'-O-Feruloyl-D-sucrose	Phenolic acids	Phenolic acids	118230-77-6	A	4,56E+04	4,28E+04	4,50E+04	1,53E+05	1,20E+05	1,02E+05	1,48E+05	1,39E+05	1,72E+05	1,05E+05	8,95E+04	7,46E+04	8,88E+04	1,08E+05	1,15E+05	--	--
pmp001251	5,20E+02	1,84E+02	5,19E+02	C26H50NO7P	[M+H]+	LysoPC 18:2(2n isomer)	Lipids	LPC	-	A	2,56E+05	2,45E+05	2,55E+05	2,89E+06	3,01E+06	2,82E+06	1,96E+06	1,99E+06	1,95E+06	2,06E+06	2,06E+06	2,06E+06	1,97E+06	2,05E+06	1,95E+06	--	--
pmp001273	5,20E+02	1,84E+02	5,19E+02	C26H50NO7P	[M+H]+	LysoPC 18:2	Lipids	LPC	-	A	3,61E+04	3,50E+04	3,39E+04	1,85E+05	1,85E+05	1,79E+05	1,41E+05	1,30E+05	1,25E+05	1,40E+05	1,44E+05	1,35E+05	1,25E+05	1,41E+05	1,40E+05	--	--
pmp001281	5,22E+02	1,84E+02	5,21E+02	C26H52NO7P	[M+H]+	LysoPC 18:1	Lipids	LPC	-	A	4,22E+05	4,63E+05	4,31E+05	2,55E+06	2,58E+06	2,51E+06	1,42E+06	1,43E+06	1,54E+06	1,03E+06	1,01E+06	1,01E+06	1,28E+06	1,52E+06	1,52E+06	--	--
Lmhp010190	5,22E+02	1,84E+02	5,21E+02	C26H52NO7P	[M+H]+	LysoPC 18:1(2n isomer)	Lipids	LPC	-	A	1,14E+06	1,28E+06	1,14E+06	2,38E+07	2,63E+07	2,44E+07	1,25E+07	1,25E+07	1,27E+07	7,77E+06	7,63E+06	7,44E+06	1,20E+07	1,28E+07	1,28E+07	--	--
pmn001710	5,21E+02	3,59E+02	5,22E+02	C24H26O13	[M-H]-	Rosmarinic acid-3'-O-glucoside	Phenolic acids	Phenolic acids	910028-78-3	B	1,69E+04	1,38E+04	1,84E+04	1,97E+04	1,96E+04	1,56E+04	1,19E+04	1,30E+04	1,27E+04	2,15E+04	1,77E+04	2,04E+04	1,55E+04	1,98E+04	2,01E+04	--	--
HJN083	5,21E+02	3,59E+02	5,22E+02	C26H34O11	[M-H]-	Lariciresinol-4'-O-glucoside	Lignans and Coumarins	Lignans	143663-00-7	A	2,19E+04	2,15E+04	1,51E+04	1,58E+04	9,07E+04	1,68E+04	1,51E+04	1,15E+04	9,39E+03	2,97E+04	2,17E+04	1,69E+04	1,84E+04	1,86E+04	2,07E+04	--	--
pmd0136	5,24E+02	1,84E+02	5,23E+02	C26H54NO7P	[M+H]+	LysoPC 18:0(2n isomer)	Lipids	LPC	-	B	2,62E+03	3,47E+03	2,76E+03	3,59E+04	3,98E+04	3,39E+04	2,28E+04	1,92E+04	2,13E+04	1,37E+04	1,50E+04	1,17E+04	1,88E+04	2,09E+04	2,02E+04	--	--
mws0126	5,24E+02	1,84E+02	5,23E+02	C26H54NO7P	[M+H]+	LysoPC 18:0	Lipids	LPC	19420-57-6	B	2,21E+04	2,91E+04	2,09E+04	4,82E+04	5,08E+04	4,80E+04	7,25E+04	7,56E+04	6,91E+04	3,44E+04	3,01E+04	3,61E+04	4,59E+04	4,93E+04	5,59E+04	--	--
Lmtn003096	5,23E+02	3,61E+02	5,24E+02	C26H36O11	[M-H]-	Secoisolariciresinol 4-O-glucoside	Lignans and Coumarins	Lignans	-	A	3,04E+04	2,10E+04	1,94E+04	2,88E+04	2,30E+04	3,45E+04	2,61E+04	2,53E+04	3,27E+04	1,32E+04	1,38E+04	1,54E+04	2,55E+04	2,09E+04	2,66E+04	--	--
Lmjp003731	5,31E+02	1,77E+02	5,30E+02	C26H26O12	[M+H]+	3,4-O-Dicaffeoylquinic Acid Methyl Ester	Phenolic acids	Phenolic acids	-	B	7,11E+03	5,35E+03	3,94E+03	9,61E+03	8,97E+03	8,38E+03	8,82E+03	1,26E+04	9,57E+03	9,51E+03	8,99E+03	7,43E+03	8,65E+03	8,24E+03	9,91E+03	--	--
Lmhp007598	5,34E+02	1,84E+02	5,33E+02	C27H52NO7P	[M+H]+	LysoPC 19:2(2n isomer)	Lipids	LPC	-	B	7,30E+03	7,09E+03	7,77E+03	3,97E+05	3,90E+05	3,79E+05	1,30E+05	1,34E+05	1,31E+05	2,62E+05	2,60E+05	2,58E+05	1,96E+05	1,97E+05	1,94E+05	--	--
Lmhp007840	5,34E+02	1,84E+02	5,33E+02	C27H52NO7P	[M+H]+	LysoPC 19:2	Lipids	LPC	-	A	5,10E+03	4,91E+03	4,27E+03	1,19E+05	1,29E+05	1,13E+05	4,66E+04	4,60E+04	4,76E+04	6,46E+04	6,47E+04	5,64E+04	6,38E+04	5,76E+04	5,82E+04	--	--
Lmdp004892	5,35E+02	2,87E+02	5,34E+02	C24H22O14	[M+H]+	Kaempferol-3-O-(6''-malonyl)galactoside	Flavonoids	Flavonols	-	A	9,00E+00	9,00E+00	9,00E+00	9,00E+00	9,00E+00	9,00E+00	9,00E+00	9,00E+00	9,00E+00	1,28E+04	2,25E+04	1,10E+04	5,51E+03	4,60E+03	4,87E+03	--	--
Lmhp010908	5,36E+02	1,84E+02	5,35E+02	C27H54NO7P	[M+H]+	LysoPC 19:1	Lipids	LPC	-	B	3,25E+03	2,99E+03	3,37E+03	1,15E+04	1,16E+04	1,30E+04	7,63E+03	8,45E+03	8,11E+03	7,87E+03	7,71E+03	8,72E+03	7,01E+03	7,81E+03	8,22E+03	--	--
Zmfn000481	5,35E+02	3,23E+02	5,36E+02	C14H22N2O16P2	[M-H]-	Uridine-5'-Diphosphate-D-Xylose	Nucleotides and derivatives	Nucleotides and derivatives	3616-06-6	A	5,48E+04	5,25E+04	5,94E+04	5,53E+04	5,54E+04	5,96E+04	5,90E+04	5,40E+04	5,07E+04	5,08E+04	5,71E+04	6,13E+04	5,64E+04	5,58E+04	5,96E+04	C00190	ko00520,ko00908,ko01100
Hmln002100	5,35E+02	3,73E+02	5,36E+02	C26H32O12	[M-H]-	Nortrachelogenin-4-O-glucoside	Lignans and Coumarins	Lignans	33464-78-7	B	5,54E+03	4,56E+03	3,66E+03	9,45E+03	5,18E+03	4,31E+03	8,37E+03	8,82E+03	1,13E+04	6,68E+03	6,06E+03	1,25E+04	9,44E+03	6,66E+03	8,21E+03	--	--
pmn001375	5,35E+02	3,73E+02	5,36E+02	C26H32O12	[M-H]-	1-Hydroxypinoresinol-1-O-Glucoside	Lignans and Coumarins	Lignans	81495-71-8	B	8,41E+03	6,02E+03	8,38E+03	1,41E+04	8,87E+03	6,70E+03	1,08E+04	7,77E+03	8,96E+03	9,34E+03	1,14E+04	8,04E+03	1,11E+04	6,68E+03	9,41E+03	--	--
pmb2228	5,38E+02	1,84E+02	5,37E+02	C27H56NO7P	[M+H]+	LysoPC 19:0	Lipids	LPC	108273-88-7	B	9,00E+00	9,00E+00	9,00E+00	5,58E+03	7,62E+03	6,68E+03	3,17E+03	2,07E+03	3,30E+03	2,46E+03	2,03E+03	2,74E+03	4,21E+03	2,72E+03	2,21E+03	--	--
Lmhp009890	5,46E+02	1,84E+02	5,45E+02	C28H52NO7P	[M+H]+	LysoPC 20:3	Lipids	LPC	1199257-41-4	B	2,64E+03	2,11E+03	2,66E+03	6,18E+03	9,25E+03	7,66E+03	7,96E+03	6,00E+03	5,43E+03	7,86E+03	7,10E+03	5,75E+03	6,04E+03	6,28E+03	6,23E+03	--	--
pmd0147	5,48E+02	1,84E+02	5,47E+02	C28H54NO7P	[M+H]+	LysoPC 20:2	Lipids	LPC	-	B	4,64E+04	5,08E+04	4,91E+04	5,45E+04	5,55E+04	5,09E+04	5,96E+04	6,39E+04	5,91E+04	6,92E+04	6,53E+04	7,12E+04	5,36E+04	6,37E+04	6,42E+04	--	--
pmp000410	5,49E+02	2,97E+02	5,48E+02	C26H28O13	[M+H]+	Mirificin	Flavonoids	Flavonoid carbonoside	103654-50-8	B	1,06E+04	6,78E+03	5,42E+03	7,66E+03	1,19E+04	6,34E+03	1,70E+04	1,68E+04	1,85E+04	9,61E+03	1,72E+04	1,11E+04	1,01E+04	1,32E+04	1,79E+04	--	--
Lmhp011549	5,50E+02	1,84E+02	5,49E+02	C28H56NO7P	[M+H]+	LysoPC 20:1	Lipids	LPC	-	B	6,55E+03	8,54E+03	8,24E+03	8,89E+04	9,45E+04	8,93E+04	4,87E+04	5,07E+04	4,90E+04	5,86E+04	6,11E+04	5,87E+04	5,01E+04	5,25E+04	6,09E+04	--	--
pmb2922	5,65E+02	3,23E+02	5,66E+02	C15H24N2O17P2	[M-H]-	Uridine 5'-diphospho-D-glucose	Nucleotides and derivatives	Nucleotides and derivatives	133-89-1	A	5,54E+05	7,95E+05	5,46E+05	5,82E+05	5,07E+05	4,78E+05	3,75E+05	3,93E+05	3,16E+05	5,40E+05	6,41E+05	4,93E+05	6,94E+05	7,08E+05	5,13E+05	C00029	ko00040,ko00052,ko00053,ko00240,ko00500,ko00520,ko00561,ko00908,ko01100,ko01110
Hmdp003400	5,77E+02	2,71E+02	5,76E+02	C33H52O8	[M+H]+	Trillin (Diosgenin-3-O-glucoside)	Terpenoids	Triterpene Saponin	14144-06-0	B	9,10E+03	8,65E+03	7,97E+03	4,40E+03	6,24E+03	4,69E+03	6,04E+03	5,58E+03	6,69E+03	1,18E+04	1,40E+04	9,34E+03	5,83E+03	8,84E+03	1,13E+04	C20709	--
Lmpp003930	5,79E+02	2,71E+02	5,78E+02	C30H26O12	[M+H]+	Apigenin-7-O-(6''-p-Coumaryl)glucoside	Flavonoids	Flavonoid	-	B	9,00E+00	9,00E+00	9,00E+00	2,09E+04	1,67E+04	2,17E+04	6,40E+03	8,15E+03	7,51E+03	1,32E+04	1,03E+04	1,57E+04	1,28E+04	1,04E+04	1,32E+04	--	--
pme0368	5,79E+02	2,71E+02	5,78E+02	C27H30O14	[M+H]+	Apigenin-7-O-rutinoside (Isorhoifolin)	Flavonoids	Flavonoid	552-57-8	B	9,00E+00	9,00E+00	9,00E+00	2,03E+04	2,21E+04	2,86E+04	7,19E+03	6,38E+03	8,35E+03	1,66E+04	1,24E+04	1,05E+04	1,24E+04	1,21E+04	1,70E+04	--	--
pme3227	5,79E+02	4,33E+02	5,78E+02	C27H30O14	[M+H]+	Vitexin-2''-O-rhamnoside	Flavonoids	Flavonoid carbonoside	64820-99-1	B	9,00E+00	9,00E+00	9,00E+00	6,41E+03	1,48E+04	2,45E+03	9,00E+00	9,00E+00	9,00E+00	9,00E+00	9,00E+00	9,00E+00	7,90E+03	5,92E+03	4,42E+03	C12628	ko00944
Lmqn001932	5,79E+02	4,17E+02	5,80E+02	C28H36O13	[M-H]-	Syringaresinol-4'-O-glucoside	Lignans and Coumarins	Lignans	7374-79-0	B	2,93E+03	1,77E+03	5,00E+03	3,96E+03	1,22E+04	1,21E+04	3,37E+03	3,51E+03	3,81E+03	2,91E+03	7,58E+03	7,66E+03	4,10E+03	3,63E+03	4,95E+03	C10890	--
pmp001288	5,93E+02	2,85E+02	5,92E+02	C28H32O14	[M+H]+	Acacetin-7-O-rutinoside (Linarin)	Flavonoids	Flavonoid	480-36-4	B	5,64E+03	6,15E+03	4,40E+03	4,96E+03	4,99E+03	3,74E+03	7,35E+03	8,05E+03	6,47E+03	2,49E+03	1,89E+03	3,36E+03	6,33E+03	4,19E+03	7,70E+03	--	--
pme1605	5,93E+02	2,85E+02	5,94E+02	C27H30O15	[M-H]-	Kaempferol-3-O-robinobioside(Biorobin)	Flavonoids	Flavonols	17297-56-2	A	1,54E+04	3,81E+04	3,11E+04	6,03E+04	2,17E+04	2,15E+04	3,94E+04	3,05E+04	3,83E+04	1,94E+04	2,69E+04	2,63E+04	3,21E+04	4,86E+04	3,58E+04	--	--
pmp000593	5,95E+02	4,49E+02	5,94E+02	C27H30O15	[M+H]+	Luteolin-7-O-rutinoside*	Flavonoids	Flavonoid	3563-98-2	B	5,29E+03	1,53E+04	1,32E+04	1,80E+04	1,15E+04	1,15E+04	1,99E+04	1,17E+04	1,62E+04	9,63E+03	1,37E+04	1,26E+04	1,45E+04	2,30E+04	2,08E+04	--	--
Lmsn002815	5,93E+02	2,85E+02	5,94E+02	C27H30O15	[M-H]-	Kaempferol-3-O-rutinoside(Nicotiflorin)*	Flavonoids	Flavonoid	17650-84-9	B	2,48E+03	1,09E+04	5,86E+03	1,21E+04	3,43E+03	4,40E+03	9,80E+03	4,82E+03	7,33E+03	4,93E+03	7,82E+03	6,17E+03	1,30E+04	9,58E+03	7,55E+03	C21833	ko00944,ko01110
mws1073	5,95E+02	4,57E+02	5,94E+02	C27H30O15	[M+H]+	Apigenin-6,8-di-C-glucoside (Vicenin-2)	Flavonoids	Flavonoid	23666-13-9	A	2,16E+03	5,92E+03	3,49E+03	3,50E+03	1,41E+03	2,44E+03	2,80E+03	5,93E+03	5,24E+03	9,00E+00	5,94E+03	7,01E+03	5,60E+03	4,93E+03	5,24E+03	C10195	--
Lmjp002867	5,95E+02	2,87E+02	5,94E+02	C27H30O15	[M+H]+	Kaempferol-3-O-neohesperidoside*	Flavonoids	Flavonols	32602-81-6	B	2,32E+04	8,23E+04	5,29E+04	9,16E+04	3,37E+04	3,82E+04	7,99E+04	5,64E+04	6,48E+04	4,02E+04	5,18E+04	4,54E+04	6,11E+04	6,86E+04	5,74E+04	--	--
Lmqn000780	6,06E+02	3,85E+02	6,07E+02	C17H27N3O17P2	[M-H]-	Uridine 5'-diphospho-N-acetylglucosamine	Alkaloids	Alkaloids	528-04-1	B	4,57E+03	3,23E+03	5,00E+03	8,61E+03	7,89E+03	5,83E+03	5,72E+03	7,91E+03	5,83E+03	4,21E+03	5,14E+03	5,07E+03	4,70E+03	8,22E+03	8,66E+03	C00043	ko00520,ko01100
mws0059	6,09E+02	3,01E+02	6,10E+02	C27H30O16	[M-H]-	Quercetin-3-O-rutinoside (Rutin)	Flavonoids	Flavonols	153-18-4	A	1,09E+04	1,91E+04	1,32E+04	3,19E+04	1,51E+04	1,42E+04	3,03E+04	1,94E+04	3,16E+04	1,45E+04	1,26E+04	1,99E+04	2,87E+04	2,35E+04	3,01E+04	C05625	ko00944,ko01100,ko01110
Lmjp002461	6,11E+02	3,03E+02	6,10E+02	C27H30O16	[M+H]+	Quercetin-3-O-neohesperidoside	Flavonoids	Flavonols	117611-67-3	B	3,70E+04	6,20E+04	6,06E+04	9,29E+04	3,90E+04	6,57E+04	1,05E+05	6,57E+04	1,17E+05	3,70E+04	4,82E+04	5,67E+04	6,69E+04	8,78E+04	8,50E+04	--	--
pmn001583	6,09E+02	3,00E+02	6,10E+02	C27H30O16	[M-H]-	Quercetin-3-O-robinobioside	Flavonoids	Flavonols	52525-35-6	A	1,44E+04	3,10E+04	2,75E+04	4,19E+04	1,84E+04	3,36E+04	5,46E+04	2,63E+04	5,00E+04	2,00E+04	2,34E+04	2,92E+04	3,72E+04	3,59E+04	3,84E+04	--	--
pmb0711	6,11E+02	3,03E+02	6,10E+02	C27H30O16	[M+H]+	Quercetin-7-O-rutinoside	Flavonoids	Flavonols	147714-62-3	B	3,07E+04	5,92E+04	4,66E+04	9,42E+04	5,07E+04	6,98E+04	1,22E+05	5,18E+04	9,55E+04	5,20E+04	5,21E+04	6,32E+04	8,12E+04	9,74E+04	9,50E+04	--	--
mws4134	6,11E+02	3,06E+02	6,12E+02	C20H32N6O12S2	[M-H]-	Oxiglutatione	Amino acids and derivatives	Amino acids and derivatives	27025-41-8	A	1,77E+04	1,66E+04	1,84E+04	8,21E+03	8,39E+03	1,25E+04	1,38E+04	9,88E+03	9,40E+03	1,41E+04	9,89E+03	1,49E+04	1,53E+04	9,48E+03	1,86E+04	C00127	ko00480,ko01100
pmb0628	6,13E+02	4,51E+02	6,12E+02	C27H32O16	[M+H]+	Eriodictyol-8-C-glucoside-4'-O-glucoside	Flavonoids	Dihydroflavone	-	B	1,09E+04	7,72E+03	1,11E+04	1,58E+04	1,14E+04	1,11E+04	1,40E+04	1,07E+04	7,02E+03	1,47E+04	1,14E+04	1,91E+04	1,20E+04	1,47E+04	1,17E+04	--	--
Rfmb26201	6,21E+02	4,17E+02	6,22E+02	C30H38O14	[M-H]-	Syringaresinol-4'-O-(6''-acetyl)glucoside	Lignans and Coumarins	Lignans	-	B	2,02E+03	4,61E+03	1,91E+03	9,97E+03	1,03E+04	9,30E+03	1,07E+04	1,11E+04	1,30E+04	1,61E+04	1,64E+04	1,55E+04	8,60E+03	8,24E+03	8,81E+03	--	--
Hmjp002999	6,25E+02	3,17E+02	6,24E+02	C28H32O16	[M+H]+	Isorhamnetin-3-O-rutinoside (Narcissin)	Flavonoids	Flavonoid	604-80-8	B	9,00E+00	9,00E+00	9,00E+00	4,03E+03	3,71E+03	1,66E+03	9,00E+00	9,00E+00	9,00E+00	6,37E+03	9,68E+03	6,58E+03	5,35E+03	3,97E+03	3,34E+03	--	--
Lmhp003217	6,25E+02	3,17E+02	6,24E+02	C28H32O16	[M+H]+	2'-Hydoxy,5-methoxyGenistein-O-rhamnosyl-glucoside	Flavonoids	Isoflavones	-	A	6,98E+03	6,38E+03	7,12E+03	1,11E+04	4,03E+03	7,37E+03	1,80E+04	9,43E+03	1,22E+04	8,22E+03	4,08E+03	5,76E+03	1,05E+04	7,88E+03	6,81E+03	--	--
pmb2653	6,49E+02	1,45E+02	6,50E+02	C24H42O20	[M-H]-	D(+)-Melezitose O-rhamnoside	Others	Saccharides and Alcohols	-	B	5,21E+04	4,07E+04	4,36E+04	4,95E+04	4,39E+04	3,30E+04	7,29E+04	6,00E+04	4,79E+04	5,34E+04	6,89E+04	7,32E+04	6,59E+04	5,56E+04	5,64E+04	--	--
pmb0530	6,64E+02	1,36E+02	6,63E+02	C21H27N7O14P2	[M+H]+	Nicotinic acid adenine dinucleotide	Nucleotides and derivatives	Nucleotides and derivatives	53-84-9	A	1,97E+05	1,96E+05	2,33E+05	1,93E+05	2,12E+05	2,51E+05	2,15E+05	2,74E+05	2,71E+05	2,75E+05	2,39E+05	2,40E+05	2,15E+05	2,29E+05	2,30E+05	C00003	ko00190,ko00730,ko00760,ko01100
mws1593	6,65E+02	1,61E+02	6,66E+02	C24H42O21	[M-H]-	D-Maltotetraose	Others	Saccharides and Alcohols	34612-38-9	B	6,66E+04	7,73E+04	5,00E+04	7,21E+04	5,47E+04	5,51E+04	5,55E+04	7,21E+04	4,92E+04	7,04E+04	7,21E+04	8,04E+04	5,46E+04	7,54E+04	5,15E+04	C02052	--
mws4163	6,65E+02	4,85E+02	6,66E+02	C24H42O21	[M-H]-	Nystose	Others	Saccharides and Alcohols	13133-07-8	A	3,45E+05	3,21E+05	2,18E+05	3,63E+05	2,47E+05	2,88E+05	2,78E+05	3,52E+05	2,25E+05	1,96E+05	3,63E+05	3,74E+05	3,13E+05	1,61E+05	2,44E+05	--	--
Lmqn000213	6,65E+02	3,41E+02	6,66E+02	C24H42O21	[M-H]-	Stachyose	Others	Saccharides and Alcohols	470-55-3	A	1,16E+05	2,04E+05	1,19E+05	1,10E+05	1,37E+05	1,40E+05	1,28E+05	1,01E+05	8,16E+04	1,34E+05	1,59E+05	2,00E+05	1,43E+05	1,47E+05	1,07E+05	C01613	ko00052,ko01100
Lmhp008513	6,77E+02	2,61E+02	6,76E+02	C33H56O14	[M+H]+	2-_-Linolenoyl-glycerol-1,3-di-O-glucoside	Lipids	Glycerol ester	-	A	2,72E+03	5,66E+03	3,35E+03	2,09E+04	2,74E+04	3,33E+04	3,16E+04	3,67E+04	3,14E+04	2,17E+04	5,03E+04	3,80E+04	2,50E+04	2,23E+04	3,52E+04	--	--
pmp001276	6,77E+02	6,77E+02	6,76E+02	C33H56O14	[M+H]+	1-Linolenoyl-rac-glycerol-diglucoside	Lipids	Free fatty acids	-	A	5,58E+04	9,27E+04	6,14E+04	1,19E+05	1,20E+05	1,37E+05	8,02E+04	7,64E+04	7,74E+04	5,34E+04	6,91E+04	6,43E+04	7,79E+04	9,39E+04	8,86E+04	--	--
Lmhp008744	6,77E+02	2,61E+02	6,76E+02	C33H56O14	[M+H]+	1-_-Linolenoyl-glycerol-2,3-di-O-glucoside	Lipids	Glycerol ester	-	A	4,30E+02	1,09E+03	5,76E+02	4,08E+03	6,88E+03	6,09E+03	7,21E+03	1,20E+04	9,28E+03	5,60E+03	4,31E+03	7,24E+03	4,67E+03	1,17E+04	8,03E+03	--	--
Lmhp009190	6,79E+02	2,63E+02	6,78E+02	C33H58O14	[M+H]+	2-Linoleoylglycerol-1,3-di-O-glucoside	Lipids	Glycerol ester	-	A	1,58E+04	3,63E+04	2,02E+04	2,36E+05	1,69E+05	1,41E+05	1,43E+05	1,25E+05	2,06E+05	1,29E+05	1,35E+05	1,43E+05	1,78E+05	1,60E+05	1,60E+05	--	--
pmp001271	6,79E+02	2,63E+02	6,78E+02	C33H58O14	[M+H]+	1-Linoleoyl-sn-glycerol-diglucoside	Lipids	Free fatty acids	-	A	2,74E+03	3,06E+03	3,05E+03	3,38E+04	4,99E+04	3,85E+04	2,49E+04	3,27E+04	3,61E+04	2,78E+04	2,69E+04	2,66E+04	2,29E+04	3,36E+04	2,57E+04	--	--
Lmhp009384	6,79E+02	2,63E+02	6,78E+02	C33H58O14	[M+H]+	1-Linoleoylglycerol-2,3-di-O-glucoside	Lipids	Glycerol ester	-	A	2,93E+03	3,16E+03	4,02E+03	3,31E+04	3,42E+04	3,45E+04	2,95E+04	3,07E+04	2,91E+04	3,27E+04	2,35E+04	4,24E+04	2,12E+04	2,66E+04	3,41E+04	--	--
Lmmn004145	6,75E+02	3,97E+02	6,79E+02	C38H60O10	[M-H]-	3-O-(2-O-Acetyl-glucosyl)oleanolic acid	Terpenoids	Triterpene	-	A	3,79E+04	1,11E+05	3,54E+04	4,05E+05	4,96E+05	4,51E+05	6,42E+05	6,39E+05	6,63E+05	4,04E+05	3,78E+05	4,19E+05	3,94E+05	4,19E+05	3,75E+05	--	--
pmn001370	6,81E+02	5,19E+02	6,82E+02	C32H42O16	[M-H]-	Pinoresinol-4,4'-O-di-O-glucoside	Lignans and Coumarins	Lignans	63902-38-5	B	5,38E+03	4,64E+03	4,14E+03	6,29E+03	3,20E+03	7,48E+03	7,41E+03	5,65E+03	6,14E+03	4,19E+03	5,24E+03	4,41E+03	4,43E+03	9,14E+03	8,65E+03	--	--
Lmjn003562	6,93E+02	1,75E+02	6,94E+02	C32H38O17	[M-H]-	3,6'-Diferuloylsucrose	Phenolic acids	Phenolic acids	107172-40-7	A	1,13E+06	1,01E+06	1,01E+06	2,04E+06	2,13E+06	2,06E+06	2,50E+06	2,47E+06	2,32E+06	1,43E+06	1,60E+06	1,41E+06	1,80E+06	1,90E+06	1,99E+06	--	--
pme2651	7,42E+02	6,20E+02	7,43E+02	C21H28N7O17P3	[M-H]-	NADP (Nicotinamide adenine dinucleotide phosphate)	Nucleotides and derivatives	Nucleotides and derivatives	53-59-8	B	2,30E+04	2,03E+04	1,36E+04	2,10E+04	2,16E+04	2,41E+04	1,52E+04	2,51E+04	2,30E+04	2,35E+04	2,76E+04	2,51E+04	2,25E+04	2,61E+04	2,39E+04	C00006	ko00195,ko00480,ko00760,ko01100
pmp001105	7,57E+02	2,87E+02	7,56E+02	C33H40O20	[M+H]+	Kaempferol-3-O-neohesperidoside-7-O-glucoside	Flavonoids	Flavonols	-	B	6,12E+03	5,18E+03	3,34E+03	7,80E+03	3,28E+03	5,14E+03	2,72E+03	4,23E+03	4,23E+03	1,12E+04	8,41E+03	5,33E+03	4,24E+03	3,27E+03	2,13E+03	--	--
pme2746	7,84E+02	4,37E+02	7,85E+02	C27H33N9O15P2	[M-H]-	Riboflavin 5'-Adenosine Diphosphate	Nucleotides and derivatives	Nucleotides and derivatives	146-14-5	A	5,21E+04	4,93E+04	5,01E+04	6,47E+04	5,73E+04	6,85E+04	7,08E+04	7,66E+04	7,42E+04	7,81E+04	6,75E+04	6,33E+04	5,35E+04	5,46E+04	6,95E+04	C00016	ko00740,ko01100,ko01110
Lmdn000248	8,27E+02	6,65E+02	8,28E+02	C30H52O26	[M-H]-	Verbascose	Others	Saccharides and Alcohols	546-62-3	B	7,30E+03	1,24E+04	4,33E+03	7,44E+03	1,08E+04	8,79E+03	7,14E+03	5,69E+03	8,47E+03	5,45E+03	5,29E+03	9,79E+03	8,86E+03	1,27E+04	4,96E+03	C08252	--
Hmdp003524	8,85E+02	7,23E+02	8,84E+02	C45H72O17	[M+H]+	Gracillin	Steroids	Steroidal saponins	19083-00-2	B	1,64E+04	1,96E+04	1,57E+04	1,26E+04	1,01E+04	1,08E+04	1,56E+04	1,11E+04	1,18E+04	1,78E+04	2,67E+04	2,23E+04	1,73E+04	1,79E+04	1,80E+04	--	--
Cmlp005609	8,88E+02	7,25E+02	8,86E+02	C45H74O17	[M+H]+	Asparanin B	Steroids	Steroidal saponins	-	A	1,05E+05	9,66E+04	9,33E+04	6,37E+04	6,02E+04	6,44E+04	1,04E+05	9,47E+04	1,05E+05	1,16E+05	1,40E+05	1,35E+05	1,03E+05	1,09E+05	1,03E+05	--	--
Hmdp003423	9,01E+02	7,39E+02	9,00E+02	C45H72O18	[M+H]+	Neosibiricoside D	Steroids	Steroidal saponins	880152-67-0	B	4,53E+03	5,01E+03	6,13E+03	7,80E+03	6,53E+03	5,18E+03	2,86E+03	5,16E+03	5,14E+03	4,22E+03	7,99E+03	6,84E+03	8,92E+03	7,44E+03	8,24E+03	--	--
Hmdp003403	9,01E+02	7,39E+02	9,00E+02	C45H72O18	[M+H]+	Polygonatoside D	Steroids	Steroidal saponins	60454-78-6	B	7,90E+03	6,42E+03	6,85E+03	5,82E+03	6,54E+03	4,96E+03	4,82E+03	6,38E+03	7,68E+03	7,52E+03	6,47E+03	5,37E+03	7,13E+03	5,94E+03	5,98E+03	--	--
Cmlp005083	9,03E+02	7,41E+02	9,02E+02	C45H74O18	[M+H]+	Asparasaponin II	Steroids	Steroidal saponins	-	A	1,61E+04	1,19E+04	1,84E+04	2,53E+04	2,85E+04	2,93E+04	1,26E+04	1,54E+04	1,60E+04	2,06E+04	2,26E+04	2,09E+04	2,49E+04	2,04E+04	1,93E+04	C17470	--
Cmlp005341	1,03E+03	8,69E+02	1,03E+03	C51H82O21	[M+H]+	Pseudoprotodioscin	Steroids	Steroidal saponins	102115-79-7	B	1,34E+03	2,25E+03	1,69E+03	2,83E+03	1,90E+03	1,54E+03	6,60E+03	1,30E+03	5,34E+03	2,82E+03	1,29E+03	1,85E+03	3,29E+03	4,01E+03	3,40E+03	--	--
Cmlp005557	1,05E+03	8,87E+02	1,05E+03	C51H84O22	[M+H]+	Protodioscin	Steroids	Steroidal saponins	55056-80-9	A	1,49E+03	1,92E+03	3,48E+03	1,49E+03	2,88E+03	1,28E+03	2,23E+03	2,35E+03	2,43E+03	3,47E+03	6,04E+03	5,53E+03	3,54E+03	3,75E+03	3,77E+03	C08907	--
