# Supplementary material for: Insights into the Major Metabolites Involved in the Underground Floral Differentiation of Erythronium japonicum
Source: Biomed Res Int. 2022 May 13;2022:7431151. doi: 10.1155/2022/7431151 (PMC9122723; doi:10.1155/2022/7431151)
Supplement: Supplementary Materials — Figure S1: quality check for randomly selected sample. (a, b) Integral correlation chart of quantitative metabolite analysis. The x-axis represents retention time, the y-axis represents ion current intensity (PS), and peak represent relative content of the metabolite. (c) Total ion current (TIC) over time for sample 20. Figure S2: KEGG enrichment analysis. (a) KEGG enrichment for Az vs. Bz. (b) KEGG enrichment for Az vs. Cz. (c) KEGG enrichment for Az vs. Dz. Figure S3: KEGG enrichment analysis. (a) KEGG enrichment for Bz vs. Cz. (b) KEGG enrichment for Bz vs. Dz. (c) KEGG enrichment for Cz vs. Dz. Table S1: metabolic profile of E. japonicum floral developmental stages. Table S2: differentially accumulated metabolites (DAMs) between flower primordium differentiation (Az) and perianth differentiation stage (Bz). Table S3: differentially accumulated metabolites (DAMs) between flower primordium differentiation (Az) and stamen differentiation (Cz). Table S4: differentially accumulated metabolites (DAMs) between flower primordium differentiation (Az) and pistil differentiation period (Dz). Table S5: differentially accumulated metabolites (DAMs) between perianth differentiation stage (Bz) and stamen differentiation (Cz). Table S6: differentially accumulated metabolites (DAMs) between perianth differentiation stage (Bz) and pistil differentiation period (Dz). Table S7: differentially accumulated metabolites (DAMs) between stamen differentiation (Cz) and pistil differentiation period (Dz). Table S8: correlation of five selected DEGs (related to floral differentiation) with DAMs identified from comparison Az vs. Bz. [file 7431151.f1.zip › 7431151.f5.txt]

Table S2: Differentially accumulated metabolites (DAMs) between flower primordium differentiation (Az) and perianth differentiation stage
Index	Formula	Compounds	Class I	Class II	CAS	Level	A1	A2	A3	B1	B2	B3	VIP	Fold_Change	Log2FC	Type	cpd_ID	kegg_map
pmb0490	C13H18N2O2	p-Coumaroylputrescine	Alkaloids	Phenolamine	34136-53-3	B	9,00E+00	9,00E+00	9,00E+00	2,54E+05	2,44E+05	1,97E+05	1,25E+00	2,57E+04	1,46E+01	up	C18326	ko00330,ko01100
mws0072	C21H20O10	Apigenin-5-O-glucoside	Flavonoids	Flavonoid	28757-27-9	B	9,00E+00	9,00E+00	9,00E+00	1,71E+05	1,69E+05	1,63E+05	1,25E+00	1,86E+04	1,42E+01	up	--	--
pmc0682	C8H8N2	4-Aminoindole	Alkaloids	Plumerane	5192-23-4	B	9,00E+00	9,00E+00	9,00E+00	3,99E+04	4,49E+04	4,08E+04	1,25E+00	4,65E+03	1,22E+01	up	--	--
pme2993	C10H8O4	Scopoletin (7-Hydroxy-5-methoxycoumarin)	Lignans and Coumarins	Coumarins	92-61-5	B	9,00E+00	9,00E+00	9,00E+00	2,91E+04	1,94E+04	2,38E+04	1,25E+00	2,68E+03	1,14E+01	up	C01752	ko00940,ko01110
pme0368	C27H30O14	Apigenin-7-O-rutinoside (Isorhoifolin)	Flavonoids	Flavonoid	552-57-8	B	9,00E+00	9,00E+00	9,00E+00	2,03E+04	2,21E+04	2,86E+04	1,25E+00	2,63E+03	1,14E+01	up	--	--
pmb3006	C21H20O10	Apigenin-7-O-glucoside(Cosmosiin)	Flavonoids	Flavonoid	578-74-5	B	9,00E+00	9,00E+00	9,00E+00	1,91E+04	2,19E+04	1,95E+04	1,25E+00	2,24E+03	1,11E+01	up	C04608	ko00944
mws0895	C21H20O10	Genistein-7-O-Glucoside (Genistin)	Flavonoids	Isoflavones	529-59-9	A	9,00E+00	9,00E+00	9,00E+00	1,61E+04	1,83E+04	2,61E+04	1,25E+00	2,24E+03	1,11E+01	up	C09126	ko00943
Lmpp003930	C30H26O12	Apigenin-7-O-(6''-p-Coumaryl)glucoside	Flavonoids	Flavonoid	-	B	9,00E+00	9,00E+00	9,00E+00	2,09E+04	1,67E+04	2,17E+04	1,25E+00	2,19E+03	1,11E+01	up	--	--
Lmbn001981	C7H6O3	2,5-Dihydroxybenzaldehyde*	Phenolic acids	Phenolic acids	1194-98-5	B	9,00E+00	9,00E+00	9,00E+00	1,29E+04	2,46E+04	2,12E+04	1,25E+00	2,17E+03	1,11E+01	up	C05585	ko00350,ko01100
pmb2319	C23H48NO7P	LysoPC 15:0	Lipids	LPC	108273-89-8	A	9,00E+00	9,00E+00	9,00E+00	1,57E+04	2,29E+04	1,80E+04	1,25E+00	2,10E+03	1,10E+01	up	--	--
pme2960	C15H12O5	Naringenin chalcone	Flavonoids	Chalcones	73692-50-9	A	9,00E+00	9,00E+00	9,00E+00	2,03E+04	1,46E+04	1,68E+04	1,25E+00	1,91E+03	1,09E+01	up	C06561	ko00941,ko01100,ko01110
pmb0496	C15H22N4O3	N-Feruloylagmatine	Alkaloids	Phenolamine	-	B	9,00E+00	9,00E+00	9,00E+00	1,64E+04	1,54E+04	1,98E+04	1,25E+00	1,91E+03	1,09E+01	up	C18325	ko00330,ko01100
pme3227	C27H30O14	Vitexin-2''-O-rhamnoside	Flavonoids	Flavonoid carbonoside	64820-99-1	B	9,00E+00	9,00E+00	9,00E+00	6,41E+03	1,48E+04	2,45E+03	1,23E+00	8,77E+02	9,78E+00	up	C12628	ko00944
Lmtn002324	C19H28O11	Benzyl-(2''-O-glucosyl)glucoside	Phenolic acids	Phenolic acids	-	B	9,00E+00	9,00E+00	9,00E+00	7,95E+03	6,98E+03	5,63E+03	1,25E+00	7,61E+02	9,57E+00	up	C17564	--
pmb2228	C27H56NO7P	LysoPC 19:0	Lipids	LPC	108273-88-7	B	9,00E+00	9,00E+00	9,00E+00	5,58E+03	7,62E+03	6,68E+03	1,25E+00	7,36E+02	9,52E+00	up	--	--
pme3475	C15H12O5	Butin	Flavonoids	Dihydroflavone	492-14-8	A	9,00E+00	9,00E+00	9,00E+00	6,39E+03	4,87E+03	5,95E+03	1,25E+00	6,38E+02	9,32E+00	up	C09614	ko00941
pmn001394	C20H22O9	2,3,5,4'-Tetrahydroxystilbene-2-O-glucoside	Others	Stilbene	-	B	9,00E+00	9,00E+00	9,00E+00	5,05E+03	4,28E+03	7,32E+03	1,25E+00	6,17E+02	9,27E+00	up	--	--
mws4108	C21H20O5	1-Methoxyphaseollin	Lignans and Coumarins	Coumarins	157226-48-7	B	9,00E+00	9,00E+00	9,00E+00	4,46E+03	3,92E+03	3,72E+03	1,25E+00	4,48E+02	8,81E+00	up	--	--
Hmjp002999	C28H32O16	Isorhamnetin-3-O-rutinoside (Narcissin)	Flavonoids	Flavonoid	604-80-8	B	9,00E+00	9,00E+00	9,00E+00	4,03E+03	3,71E+03	1,66E+03	1,24E+00	3,48E+02	8,44E+00	up	--	--
pmp000438	C30H50O2	Betulin	Terpenoids	Triterpene	473-98-3	B	9,00E+00	9,00E+00	9,00E+00	2,70E+03	2,70E+03	3,73E+03	1,25E+00	3,38E+02	8,40E+00	up	C08618	--
Hmbn004734	C29H44O4	30-Norhederagenin	Steroids	Steroidal saponins	117654-06-5	B	9,00E+00	9,00E+00	9,00E+00	1,50E+03	1,77E+03	2,31E+03	1,25E+00	2,06E+02	7,69E+00	up	--	--
Lmhp007598	C27H52NO7P	LysoPC 19:2(2n isomer)	Lipids	LPC	-	B	7,30E+03	7,09E+03	7,77E+03	3,97E+05	3,90E+05	3,79E+05	1,25E+00	5,26E+01	5,72E+00	up	--	--
Hmbn005951	C21H20O7	1,3-O-Di-p-Coumaroylglycerol	Phenolic acids	Phenolic acids	-	A	5,51E+03	7,29E+03	6,70E+03	2,22E+05	2,51E+05	2,45E+05	1,25E+00	3,68E+01	5,20E+00	up	--	--
Lmhp008833	C24H48NO7P	LysoPC 16:1(2n isomer)	Lipids	LPC	-	A	1,31E+05	1,27E+05	1,36E+05	3,46E+06	3,71E+06	3,51E+06	1,25E+00	2,72E+01	4,76E+00	up	--	--
pmp001270	C24H48NO7P	LysoPC 16:1	Lipids	LPC	76790-27-7	A	1,39E+05	1,19E+05	1,24E+05	3,34E+06	3,56E+06	3,34E+06	1,25E+00	2,67E+01	4,74E+00	up	--	--
pmn001319	C22H22O8	1-O-Feruloyl-3-O-p-Coumaroylglycerol	Phenolic acids	Phenolic acids	-	A	1,55E+03	1,17E+03	1,40E+03	3,36E+04	3,96E+04	3,66E+04	1,25E+00	2,67E+01	4,74E+00	up	--	--
pmb0863	C24H46NO7P	LysoPC 16:2(2n isomer)	Lipids	LPC	-	A	1,57E+04	1,36E+04	1,31E+04	3,63E+05	3,83E+05	3,72E+05	1,25E+00	2,64E+01	4,72E+00	up	--	--
Lmhp007840	C27H52NO7P	LysoPC 19:2	Lipids	LPC	-	A	5,10E+03	4,91E+03	4,27E+03	1,19E+05	1,29E+05	1,13E+05	1,25E+00	2,53E+01	4,66E+00	up	--	--
Hmbp006861	C23H24O9	1,2-O-Diferuloylglycerol*	Phenolic acids	Phenolic acids	-	A	2,29E+05	2,50E+05	2,19E+05	4,32E+06	6,39E+06	4,88E+06	1,24E+00	2,23E+01	4,48E+00	up	--	--
Lmhp008718	C25H48NO7P	LysoPC 17:2	Lipids	LPC	-	A	3,64E+04	3,26E+04	4,16E+04	7,55E+05	8,11E+05	7,55E+05	1,25E+00	2,10E+01	4,39E+00	up	--	--
Lmhp010190	C26H52NO7P	LysoPC 18:1(2n isomer)	Lipids	LPC	-	A	1,14E+06	1,28E+06	1,14E+06	2,38E+07	2,63E+07	2,44E+07	1,25E+00	2,10E+01	4,39E+00	up	--	--
pmp000091	C23H24O9	1,3-O-Diferuloylglycerol*	Phenolic acids	Phenolic acids	83008-46-2	A	3,28E+05	2,52E+05	2,87E+05	3,81E+06	4,32E+06	5,89E+06	1,24E+00	1,62E+01	4,02E+00	up	--	--
pmp001271	C33H58O14	1-Linoleoyl-sn-glycerol-diglucoside	Lipids	Free fatty acids	-	A	2,74E+03	3,06E+03	3,05E+03	3,38E+04	4,99E+04	3,85E+04	1,24E+00	1,38E+01	3,79E+00	up	--	--
Lmhp009590	C25H50NO7P	LysoPC 17:1	Lipids	LPC	-	A	1,15E+04	1,06E+04	6,88E+03	1,28E+05	1,32E+05	1,34E+05	1,24E+00	1,36E+01	3,77E+00	up	--	--
Lmhp008763	C21H42NO7P	LysoPE 16:1(2n isomer)	Lipids	LPE	-	A	1,14E+04	1,00E+04	9,79E+03	1,41E+05	1,49E+05	1,31E+05	1,25E+00	1,35E+01	3,75E+00	up	--	--
pmd0130	C22H46NO7P	LysoPC 14:0	Lipids	LPC	20559-16-4	B	3,62E+03	3,23E+03	3,04E+03	3,93E+04	4,70E+04	3,67E+04	1,24E+00	1,24E+01	3,63E+00	up	--	--
pmd0136	C26H54NO7P	LysoPC 18:0(2n isomer)	Lipids	LPC	-	B	2,62E+03	3,47E+03	2,76E+03	3,59E+04	3,98E+04	3,39E+04	1,24E+00	1,24E+01	3,63E+00	up	--	--
Lmhp011549	C28H56NO7P	LysoPC 20:1	Lipids	LPC	-	B	6,55E+03	8,54E+03	8,24E+03	8,89E+04	9,45E+04	8,93E+04	1,24E+00	1,17E+01	3,55E+00	up	--	--
pmp001251	C26H50NO7P	LysoPC 18:2(2n isomer)	Lipids	LPC	-	A	2,56E+05	2,45E+05	2,55E+05	2,89E+06	3,01E+06	2,82E+06	1,25E+00	1,15E+01	3,53E+00	up	--	--
Hmyn007168	C22H45O9P	LysoPG 16:0	Lipids	Glycerol ester	-	B	1,94E+05	1,92E+05	1,93E+05	2,17E+06	2,41E+06	2,01E+06	1,25E+00	1,14E+01	3,51E+00	up	--	--
pmd0132	C24H50NO7P	LysoPC 16:0(2n isomer)	Lipids	LPC	-	A	3,69E+05	3,52E+05	3,67E+05	3,61E+06	4,03E+06	3,64E+06	1,25E+00	1,04E+01	3,37E+00	up	--	--
Lmhp009384	C33H58O14	1-Linoleoylglycerol-2,3-di-O-glucoside	Lipids	Glycerol ester	-	A	2,93E+03	3,16E+03	4,02E+03	3,31E+04	3,42E+04	3,45E+04	1,24E+00	1,01E+01	3,33E+00	up	--	--
pmb0856	C23H46NO7P	LysoPE 18:1(2n isomer)	Lipids	LPE	-	B	8,47E+04	9,82E+04	7,75E+04	8,31E+05	9,00E+05	8,67E+05	1,25E+00	9,98E+00	3,32E+00	up	--	--
Lmhp010573	C27H48O9	1-Linoleoylglycerol-3-O-glucoside	Lipids	Glycerol ester	-	B	8,47E+03	6,26E+03	9,47E+03	8,98E+04	7,66E+04	6,19E+04	1,23E+00	9,44E+00	3,24E+00	up	--	--
Lmhp009129	C23H48NO7P	LysoPC 15:0(2n isomer)	Lipids	LPC	-	B	2,46E+03	3,12E+03	2,77E+03	2,22E+04	3,10E+04	2,33E+04	1,24E+00	9,17E+00	3,20E+00	up	--	--
pmb0296	C21H40O4	1-Oleoyl-Sn-Glycerol	Lipids	Glycerol ester	129784-87-8	B	2,73E+04	5,05E+04	2,49E+04	3,12E+05	3,01E+05	3,15E+05	1,22E+00	9,04E+00	3,18E+00	up	--	--
pmb0874	C23H44NO7P	LysoPE 18:2(2n isomer)	Lipids	LPE	-	A	1,86E+05	1,85E+05	1,78E+05	1,54E+06	1,70E+06	1,63E+06	1,25E+00	8,88E+00	3,15E+00	up	--	--
Hmqp006235	C26H46NO7P	LysoPC 18:4	Lipids	LPC	-	A	2,66E+03	3,67E+03	2,82E+03	3,20E+04	2,38E+04	2,29E+04	1,24E+00	8,61E+00	3,11E+00	up	--	--
Lmhp008744	C33H56O14	1-_-Linolenoyl-glycerol-2,3-di-O-glucoside	Lipids	Glycerol ester	-	A	4,30E+02	1,09E+03	5,76E+02	4,08E+03	6,88E+03	6,09E+03	1,20E+00	8,13E+00	3,02E+00	up	--	--
Lmlp005572	C21H20O10	Galangin-7-O-glucoside	Flavonoids	Flavonoid	-	A	6,60E+03	9,38E+03	5,49E+03	5,95E+04	5,16E+04	5,72E+04	1,23E+00	7,84E+00	2,97E+00	up	--	--
Lmhp009190	C33H58O14	2-Linoleoylglycerol-1,3-di-O-glucoside	Lipids	Glycerol ester	-	A	1,58E+04	3,63E+04	2,02E+04	2,36E+05	1,69E+05	1,41E+05	1,20E+00	7,55E+00	2,92E+00	up	--	--
Lmhp009773	C27H46O9	1-_-Linolenoyl-glycerol-3-O-glucoside	Lipids	Glycerol ester	-	A	4,75E+03	4,66E+03	4,01E+03	3,55E+04	3,63E+04	2,71E+04	1,24E+00	7,37E+00	2,88E+00	up	--	--
Lmmn004145	C38H60O10	3-O-(2-O-Acetyl-glucosyl)oleanolic acid	Terpenoids	Triterpene	-	A	3,79E+04	1,11E+05	3,54E+04	4,05E+05	4,96E+05	4,51E+05	1,18E+00	7,32E+00	2,87E+00	up	--	--
Lmhp008589	C23H42NO7P	LysoPE 18:3(2n isomer)	Lipids	LPE	-	A	5,46E+05	5,44E+05	5,69E+05	3,81E+06	4,23E+06	4,04E+06	1,25E+00	7,28E+00	2,86E+00	up	--	--
Lmhp008513	C33H56O14	2-_-Linolenoyl-glycerol-1,3-di-O-glucoside	Lipids	Glycerol ester	-	A	2,72E+03	5,66E+03	3,35E+03	2,09E+04	2,74E+04	3,33E+04	1,21E+00	6,95E+00	2,80E+00	up	--	--
pmp000087	C13H16O6	2-Feruloyl-sn-glycerol	Phenolic acids	Phenolic acids	-	B	2,05E+04	3,59E+04	1,49E+04	1,54E+05	1,48E+05	1,84E+05	1,20E+00	6,81E+00	2,77E+00	up	--	--
Lmhp010334	C27H48O9	2-Linoleoylglycerol-1-O-glucoside	Lipids	Glycerol ester	-	A	2,53E+04	2,37E+04	1,81E+04	1,62E+05	1,44E+05	1,35E+05	1,24E+00	6,59E+00	2,72E+00	up	--	--
Lmhp009497	C25H44NO7P	LysoPE 20:4	Lipids	LPE	-	B	9,04E+02	1,03E+03	1,29E+03	6,86E+03	7,96E+03	6,03E+03	1,24E+00	6,46E+00	2,69E+00	up	--	--
pmb0034	C10H16N2O7	L-_-Glutamyl-L-Glutamic Acid	Amino acids and derivatives	Amino acids and derivatives	3929-61-1	A	4,81E+04	5,19E+04	5,18E+04	3,30E+05	3,55E+05	2,71E+05	1,24E+00	6,30E+00	2,65E+00	up	C01425	--
pmp001281	C26H52NO7P	LysoPC 18:1	Lipids	LPC	-	A	4,22E+05	4,63E+05	4,31E+05	2,55E+06	2,58E+06	2,51E+06	1,25E+00	5,81E+00	2,54E+00	up	--	--
Lmhp009526	C27H46O9	2-_-Linolenoyl-glycerol-1-O-glucoside	Lipids	Glycerol ester	-	B	9,48E+03	1,11E+04	8,43E+03	6,80E+04	4,70E+04	5,15E+04	1,23E+00	5,74E+00	2,52E+00	up	--	--
pmb2406	C25H52NO7P	LysoPC 17:0	Lipids	LPC	50930-23-9	A	2,73E+03	3,06E+03	2,91E+03	1,64E+04	1,89E+04	1,42E+04	1,24E+00	5,68E+00	2,51E+00	up	--	--
pma1303	C24H46NO7P	LysoPC 16:2	Lipids	LPC	-	B	7,55E+03	6,73E+03	5,30E+03	4,04E+04	3,13E+04	3,52E+04	1,23E+00	5,47E+00	2,45E+00	up	--	--
pme3443	C11H12O4	Sinapinaldehyde	Phenolic acids	Phenolic acids	4206-58-0	A	2,39E+03	5,77E+03	4,60E+03	2,44E+04	2,08E+04	2,23E+04	1,19E+00	5,29E+00	2,40E+00	up	C05610	ko00940,ko01100,ko01110
pmp001273	C26H50NO7P	LysoPC 18:2	Lipids	LPC	-	A	3,61E+04	3,50E+04	3,39E+04	1,85E+05	1,85E+05	1,79E+05	1,25E+00	5,23E+00	2,39E+00	up	--	--
Hmln003529	C18H26O10	Benzyl _-primeveroside	Others	Others	130622-31-0	B	7,98E+03	6,59E+03	4,78E+03	3,38E+04	3,74E+04	2,62E+04	1,22E+00	5,03E+00	2,33E+00	up	--	--
Lmhp009769	C22H44NO7P	LysoPE 17:1	Lipids	LPE	-	B	3,19E+03	2,01E+03	2,99E+03	1,30E+04	1,03E+04	1,21E+04	1,22E+00	4,33E+00	2,11E+00	up	--	--
mws1521	C13H18O7	Salicin	Phenolic acids	Phenolic acids	138-52-3	B	6,68E+03	9,25E+03	7,83E+03	3,32E+04	2,98E+04	3,25E+04	1,24E+00	4,02E+00	2,01E+00	up	C01451	ko00010
Cmjn004337	C18H26O10	Benzyl-(2''-O-xylosyl)glucoside	Phenolic acids	Phenolic acids	-	B	3,72E+03	5,85E+03	4,19E+03	2,49E+04	1,90E+04	1,01E+04	1,14E+00	3,93E+00	1,97E+00	up	--	--
Lmhp012042	C21H38O4	2-Linoleoylglycerol	Lipids	Glycerol ester	3443-82-1	A	3,32E+05	3,75E+05	3,93E+05	1,56E+06	1,39E+06	1,32E+06	1,24E+00	3,88E+00	1,96E+00	up	--	--
Hmcp005589	C30H48O	_-Amyrenone	Terpenoids	Triterpene	638-97-1	B	1,57E+03	1,59E+03	1,60E+03	6,82E+03	6,26E+03	5,33E+03	1,24E+00	3,86E+00	1,95E+00	up	--	--
Cmhp005227	C16H18O8	4,8-Dihydroxy Naphthol-1-O-glucoside	Quinones	Quinones	-	A	1,66E+05	2,27E+05	2,23E+05	7,80E+05	7,67E+05	8,08E+05	1,23E+00	3,82E+00	1,93E+00	up	--	--
Lmhp112042	C21H38O4	1-Linoleoylglycerol	Lipids	Glycerol ester	2277-28-3	A	3,68E+05	4,07E+05	3,92E+05	1,58E+06	1,43E+06	1,38E+06	1,24E+00	3,76E+00	1,91E+00	up	--	--
Lmhp010908	C27H54NO7P	LysoPC 19:1	Lipids	LPC	-	B	3,25E+03	2,99E+03	3,37E+03	1,15E+04	1,16E+04	1,30E+04	1,24E+00	3,75E+00	1,91E+00	up	--	--
Hmjp002337	C10H8O4	Isoscopoletin (6-Hydroxy-7-Methoxycoumarin)	Lignans and Coumarins	Coumarins	776-86-3	B	9,45E+03	7,25E+03	5,72E+03	2,60E+04	3,01E+04	2,74E+04	1,22E+00	3,73E+00	1,90E+00	up	C18079	--
Lmhp011388	C21H36O4	2-_-Linolenoyl-glycerol	Lipids	Glycerol ester	55268-58-1	A	4,48E+05	4,67E+05	5,11E+05	1,75E+06	1,76E+06	1,79E+06	1,25E+00	3,72E+00	1,89E+00	up	--	--
Hmcp005535	C30H48O	_-Amyrenone	Terpenoids	Triterpene	638-96-0	B	2,16E+03	1,61E+03	2,45E+03	6,82E+03	7,83E+03	7,64E+03	1,22E+00	3,58E+00	1,84E+00	up	--	--
Rfmb26201	C30H38O14	Syringaresinol-4'-O-(6''-acetyl)glucoside	Lignans and Coumarins	Lignans	-	B	2,02E+03	4,61E+03	1,91E+03	9,97E+03	1,03E+04	9,30E+03	1,15E+00	3,46E+00	1,79E+00	up	--	--
Lmhp010514	C25H48NO7P	LysoPE 20:2(2n isomer)	Lipids	LPE	-	B	4,90E+03	3,87E+03	5,01E+03	1,57E+04	1,60E+04	1,56E+04	1,24E+00	3,43E+00	1,78E+00	up	--	--
pmn001695	C16H20O10	Trihydroxycinnamoylquinic acid	Phenolic acids	Phenolic acids	-	A	2,47E+04	2,56E+04	2,67E+04	8,18E+04	8,28E+04	8,63E+04	1,25E+00	3,25E+00	1,70E+00	up	--	--
pma0692	C25H31N3O4	N1,N10-Bis(p-coumaroyl)spermidine	Alkaloids	Phenolamine	114916-05-1	B	4,44E+03	9,40E+03	5,80E+03	1,75E+04	2,50E+04	1,96E+04	1,15E+00	3,16E+00	1,66E+00	up	C21169	--
Lmhp009890	C28H52NO7P	LysoPC 20:3	Lipids	LPC	1199257-41-4	B	2,64E+03	2,11E+03	2,66E+03	6,18E+03	9,25E+03	7,66E+03	1,21E+00	3,12E+00	1,64E+00	up	--	--
pmb0881	C23H44NO7P	LysoPE 18:2	Lipids	LPE	-	B	4,56E+04	4,48E+04	4,19E+04	1,34E+05	1,33E+05	1,28E+05	1,25E+00	2,98E+00	1,58E+00	up	--	--
pmb0854	C26H48NO7P	LysoPC 18:3	Lipids	LPC	-	A	7,92E+05	7,85E+05	7,98E+05	2,16E+06	2,13E+06	2,79E+06	1,23E+00	2,98E+00	1,58E+00	up	--	--
Hmbn002692	C22H30O14	6'-O-Feruloyl-D-sucrose	Phenolic acids	Phenolic acids	118230-77-6	A	4,56E+04	4,28E+04	4,50E+04	1,53E+05	1,20E+05	1,02E+05	1,22E+00	2,81E+00	1,49E+00	up	--	--
Zmhn002334	C16H20O9	6-O-Feruloyl-D-glucose	Phenolic acids	Phenolic acids	137887-25-3	A	6,96E+03	7,76E+03	6,02E+03	1,81E+04	1,95E+04	1,97E+04	1,23E+00	2,76E+00	1,47E+00	up	--	--
Lmbn005172	C9H10O3	2,6-Dimethoxybenzaldehyde	Phenolic acids	Phenolic acids	3392-97-0	A	3,93E+04	3,15E+04	3,61E+04	9,80E+04	9,95E+04	9,76E+04	1,24E+00	2,76E+00	1,46E+00	up	--	--
pmb0865	C26H48NO7P	LysoPC 18:3(2n isomer)	Lipids	LPC	-	A	8,41E+05	7,60E+05	7,88E+05	2,09E+06	2,15E+06	2,16E+06	1,24E+00	2,68E+00	1,42E+00	up	--	--
Lmhp008801	C23H42NO7P	LysoPE 18:3	Lipids	LPE	-	A	2,08E+05	2,21E+05	2,12E+05	5,90E+05	5,07E+05	6,13E+05	1,24E+00	2,66E+00	1,41E+00	up	--	--
Lmlp003161	C14H20N2O3	N-Feruloylputrescine	Alkaloids	Phenolamine	501-13-3	B	3,30E+06	2,79E+06	3,16E+06	8,19E+06	8,11E+06	8,06E+06	1,24E+00	2,63E+00	1,40E+00	up	C10497	ko00330,ko01100
mws0458	C8H8O3	Vanillin	Phenolic acids	Phenolic acids	121-33-5	A	1,64E+04	1,39E+04	1,32E+04	5,50E+04	2,73E+04	3,05E+04	1,12E+00	2,59E+00	1,38E+00	up	C00755	ko00998,ko01100,ko01110
Lmrn003000	C9H10O3	2-Hydroxy-3-phenylpropanoic acid	Organic acids	Organic acids	7326-19-4	A	2,86E+04	2,59E+04	3,30E+04	8,03E+04	7,55E+04	7,09E+04	1,23E+00	2,59E+00	1,37E+00	up	C05607	ko00360,ko00960,ko01100
pme3967	C12H17N5O5	2-(Dimethylamino)guanosine	Nucleotides and derivatives	Nucleotides and derivatives	2140-67-2	A	9,01E+04	9,61E+04	9,84E+04	2,46E+05	2,52E+05	2,35E+05	1,24E+00	2,57E+00	1,36E+00	up	--	--
Lmbn000216	C5H8O5	3-Methylmalic acid*	Organic acids	Organic acids	152204-30-3	A	2,37E+06	2,49E+06	2,23E+06	5,96E+06	5,97E+06	6,18E+06	1,24E+00	2,55E+00	1,35E+00	up	C06032	ko00290,ko00660,ko01100,ko01210,ko01230
mws0262	C4H6O6	L-Tartaric acid	Organic acids	Organic acids	87-69-4	B	1,07E+05	1,20E+05	1,13E+05	2,78E+05	2,63E+05	3,02E+05	1,24E+00	2,49E+00	1,31E+00	up	C00898	ko00630,ko01100
Lmhp009034	C21H42NO7P	LysoPE 16:1	Lipids	LPE	-	A	6,04E+03	5,32E+03	4,46E+03	1,25E+04	1,33E+04	1,34E+04	1,22E+00	2,47E+00	1,30E+00	up	--	--
HJN003	C17H22O10	1-O-Sinapoyl-D-glucose	Phenolic acids	Phenolic acids	-	B	1,50E+04	9,59E+03	1,68E+04	3,13E+04	3,15E+04	3,72E+04	1,16E+00	2,42E+00	1,27E+00	up	C01175	ko00940
Lmhp011562	C21H36O4	1-_-Linolenoyl-glycerol	Lipids	Glycerol ester	-	A	2,12E+06	2,19E+06	2,30E+06	5,40E+06	5,40E+06	5,18E+06	1,25E+00	2,41E+00	1,27E+00	up	--	--
Zmyn000247	C5H8O5	2-Hydroxyglutaric Acid*	Organic acids	Organic acids	13095-48-2	A	2,37E+06	2,43E+06	2,44E+06	5,58E+06	5,85E+06	6,02E+06	1,25E+00	2,41E+00	1,27E+00	up	C03196	ko00310,ko01100
mws1212	C11H12O4	Methyl ferulate	Phenolic acids	Phenolic acids	2309-07-1	B	2,09E+04	1,97E+04	1,99E+04	4,99E+04	4,62E+04	4,95E+04	1,24E+00	2,41E+00	1,27E+00	up	--	--
Zmhn000785	C19H32O16	Di-O-Glucosylquinic acid	Phenolic acids	Phenolic acids	-	A	2,21E+05	3,25E+05	1,78E+05	5,05E+05	5,21E+05	6,96E+05	1,13E+00	2,38E+00	1,25E+00	up	--	--
Zmhn002422	C16H20O9	1-O-Feruloyl-D-Glucose	Phenolic acids	Phenolic acids	-	A	1,68E+04	1,42E+04	1,76E+04	4,27E+04	3,14E+04	4,05E+04	1,20E+00	2,36E+00	1,24E+00	up	C17759	--
Hmsn002272	C15H20O8	Demethyl coniferin	Phenolic acids	Phenolic acids	-	A	4,52E+03	2,93E+03	5,49E+03	7,81E+03	1,33E+04	9,10E+03	1,08E+00	2,34E+00	1,22E+00	up	--	--
pme0516	C6H12O6	Inositol	Others	Saccharides and Alcohols	87-89-8	A	3,61E+04	3,23E+04	3,75E+04	7,84E+04	8,38E+04	7,66E+04	1,24E+00	2,26E+00	1,17E+00	up	C00137	ko00052,ko00053,ko00562,ko01100,ko01110,ko02010,ko04070
ML10171848	C5H8O5	D-Arabinono-1,4-lactone	Others	Saccharides and Alcohols	2782-09-4	A	1,03E+06	1,01E+06	1,02E+06	2,27E+06	2,25E+06	2,35E+06	1,25E+00	2,24E+00	1,17E+00	up	C00652	--
pmb0883	C23H48NO7P	LysoPE 18:0	Lipids	LPE	69747-55-3	B	3,87E+03	4,18E+03	3,29E+03	8,69E+03	8,80E+03	7,79E+03	1,22E+00	2,23E+00	1,16E+00	up	--	--
Zmgn000173	C5H10O5	D-Ribose	Others	Saccharides and Alcohols	50-69-1	B	5,94E+04	7,27E+04	7,54E+04	1,49E+05	1,52E+05	1,60E+05	1,23E+00	2,22E+00	1,15E+00	up	C00121	ko00030,ko01100,ko02010
pma0149	C15H16O9	Sinapoyl malate	Phenolic acids	Phenolic acids	92344-58-6	A	4,83E+04	5,22E+04	4,16E+04	1,01E+05	1,09E+05	9,80E+04	1,23E+00	2,17E+00	1,11E+00	up	C02887	ko00940
pma0948	C8H11NO	Phenylethanolamine	Alkaloids	Alkaloids	7568-93-6	A	4,88E+03	3,18E+03	2,70E+03	8,31E+03	7,72E+03	7,16E+03	1,13E+00	2,15E+00	1,11E+00	up	C02735	--
Lmzn006284	C30H48O4	2_-Hydroxyursolic acid	Terpenoids	Triterpene	-	B	3,29E+03	3,94E+03	4,33E+03	8,15E+03	8,37E+03	8,22E+03	1,22E+00	2,14E+00	1,10E+00	up	--	--
Lmmn001294	C14H20O9	Koaburaside	Phenolic acids	Phenolic acids	41653-73-0	A	7,79E+04	8,11E+04	7,25E+04	1,56E+05	1,57E+05	1,78E+05	1,23E+00	2,12E+00	1,09E+00	up	--	--
mws0823	C5H8O3	3-Methyl-2-Oxobutanoic acid	Organic acids	Organic acids	759-05-7	B	3,27E+04	2,92E+04	2,88E+04	6,66E+04	6,49E+04	5,76E+04	1,23E+00	2,09E+00	1,06E+00	up	C00141	ko00280,ko00290,ko00770,ko00966,ko01100,ko01110,ko01210,ko01230
pmb3107	C15H20O10	Glucosyringic Acid	Phenolic acids	Phenolic acids	-	A	6,08E+05	6,23E+05	5,91E+05	1,25E+06	1,25E+06	1,28E+06	1,25E+00	2,08E+00	1,05E+00	up	--	--
Cmzn005251	C21H22O10	6-O-Caffeoylarbutin	Phenolic acids	Phenolic acids	136172-60-6	B	2,64E+03	4,27E+03	2,02E+03	7,99E+03	4,63E+03	5,87E+03	1,01E+00	2,07E+00	1,05E+00	up	--	--
pmb2591	C13H14N2O3	N-Acetyl-L-Tryptophan	Amino acids and derivatives	Amino acids and derivatives	1218-34-4	A	1,53E+04	1,73E+04	1,15E+04	3,19E+04	3,63E+04	2,25E+04	1,11E+00	2,06E+00	1,04E+00	up	--	--
mws0467	C9H10O3	3-(4-Hydroxyphenyl)-propionic acid	Phenolic acids	Phenolic acids	501-97-3	A	9,92E+03	1,61E+04	8,33E+03	2,53E+04	2,40E+04	2,12E+04	1,10E+00	2,05E+00	1,04E+00	up	C01744	--
mws0126	C26H54NO7P	LysoPC 18:0	Lipids	LPC	19420-57-6	B	2,21E+04	2,91E+04	2,09E+04	4,82E+04	5,08E+04	4,80E+04	1,20E+00	2,04E+00	1,03E+00	up	--	--
Hmfn000531	C6H8O6	L-Ascorbic acid (Vitamin C)	Others	Vitamin	50-81-7	A	7,27E+05	6,96E+05	5,27E+05	1,42E+06	1,46E+06	1,08E+06	1,16E+00	2,04E+00	1,03E+00	up	C00072	ko00053,ko00480,ko01100,ko01110
Lmtn002233	C15H20O8	Androsin	Others	Others	531-28-2	A	2,03E+04	1,94E+04	1,74E+04	3,89E+04	3,79E+04	3,93E+04	1,24E+00	2,03E+00	1,02E+00	up	--	--
pme0181	C7H11N3O2	3-Methyl-L-Histidine	Amino acids and derivatives	Amino acids and derivatives	368-16-1	B	9,03E+04	9,79E+04	1,03E+05	4,92E+04	4,23E+04	5,40E+04	1,21E+00	4,99E-01	-1,00E+00	down	C01152	ko00340,ko01100
Lmhp008440	C20H40NO7P	LysoPE 15:1	Lipids	LPE	-	B	9,94E+03	1,19E+04	9,71E+03	3,58E+03	6,00E+03	5,76E+03	1,13E+00	4,87E-01	-1,04E+00	down	--	--
pme0010	C3H7NO3	L-Serine	Amino acids and derivatives	Amino acids and derivatives	56-45-1	A	1,28E+06	1,33E+06	1,28E+06	5,96E+05	7,14E+05	5,51E+05	1,22E+00	4,79E-01	-1,06E+00	down	C00065	ko00260,ko00261,ko00270,ko00460,ko00600,ko00630,ko00920,ko00970,ko01100,ko01110,ko01200,ko01230,ko02010
mws0675	C11H15N2O8P	_-Nicotinamide mononucleotide	Nucleotides and derivatives	Nucleotides and derivatives	1094-61-7	B	4,81E+04	4,54E+04	3,22E+04	1,56E+04	2,27E+04	2,14E+04	1,13E+00	4,75E-01	-1,07E+00	down	C00455	ko00760,ko01100
mws0256	C5H11NO2	L-Valine	Amino acids and derivatives	Amino acids and derivatives	72-18-4	A	5,67E+06	5,54E+06	5,60E+06	2,57E+06	2,70E+06	2,70E+06	1,25E+00	4,74E-01	-1,08E+00	down	C00183	ko00280,ko00290,ko00311,ko00460,ko00770,ko00966,ko00970,ko01100,ko01110,ko01210,ko01230,ko02010
pmn001320	C12H14O5	1-O-p-Cumaroylglycerol	Phenolic acids	Phenolic acids	106055-11-2	A	1,40E+04	1,52E+04	1,84E+04	7,15E+03	8,85E+03	6,48E+03	1,19E+00	4,73E-01	-1,08E+00	down	--	--
pme1109	C5H5N5O	Guanine	Nucleotides and derivatives	Nucleotides and derivatives	73-40-5	A	1,81E+04	1,94E+04	1,87E+04	9,00E+03	9,76E+03	7,23E+03	1,21E+00	4,63E-01	-1,11E+00	down	C00242	ko00230,ko01100
pmp001252	C17H17NO3	p-Coumaroyltyramine	Alkaloids	Phenolamine	36417-86-4	A	8,19E+03	5,86E+03	8,38E+03	3,78E+03	3,32E+03	3,17E+03	1,19E+00	4,57E-01	-1,13E+00	down	--	--
pme0230	C10H13N5O4	Adenosine	Nucleotides and derivatives	Nucleotides and derivatives	58-61-7	A	3,28E+06	4,15E+06	3,55E+06	1,44E+06	1,73E+06	1,83E+06	1,21E+00	4,55E-01	-1,14E+00	down	C00212	ko00230,ko01100,ko02010
pme1184	C10H13N5O4	2'-Deoxyguanosine	Nucleotides and derivatives	Nucleotides and derivatives	961-07-9	A	4,31E+04	4,46E+04	4,15E+04	2,14E+04	2,07E+04	1,62E+04	1,22E+00	4,52E-01	-1,15E+00	down	C00330	ko00230,ko01100,ko02010
Lmqp000873	C4H4O3	Succinic anhydride	Organic acids	Organic acids	108-30-5	B	2,43E+05	3,37E+05	2,44E+05	1,08E+05	1,38E+05	1,22E+05	1,19E+00	4,45E-01	-1,17E+00	down	C19524	--
pme2433	C4H11NO2	Diethanolamine	Alkaloids	Alkaloids	111-42-2	B	6,87E+04	7,53E+04	7,48E+04	3,34E+04	3,07E+04	2,93E+04	1,24E+00	4,27E-01	-1,23E+00	down	C06772	ko00564
Zmzn000079	C4H9O7P	D-Erythrose-4-phosphate	Others	Saccharides and Alcohols	585-18-2	B	1,15E+04	9,62E+03	1,36E+04	4,70E+03	5,08E+03	4,74E+03	1,21E+00	4,19E-01	-1,26E+00	down	C00279	ko00030,ko00400,ko00710,ko00750,ko00998,ko01100,ko01110,ko01200,ko01230
Lmmn003663	C14H18O9	5-Glucosyloxy-2-Hydroxybenzoic acid methyl ester	Phenolic acids	Phenolic acids	-	A	1,85E+04	2,03E+04	1,62E+04	6,95E+03	6,92E+03	7,93E+03	1,23E+00	3,97E-01	-1,33E+00	down	--	--
mws0192	C4H6O4	Succinic acid*	Organic acids	Organic acids	110-15-6	A	1,41E+07	1,34E+07	1,31E+07	5,49E+06	5,14E+06	5,25E+06	1,25E+00	3,91E-01	-1,35E+00	down	C00042	ko00020,ko00190,ko00250,ko00310,ko00350,ko00360,ko00620,ko00630,ko00640,ko00650,ko00760,ko00920,ko01100,ko01110,ko01200
mws0154	C7H10O5	Shikimic acid	Organic acids	Organic acids	138-59-0	B	2,27E+04	2,14E+04	1,49E+04	7,12E+03	8,46E+03	7,13E+03	1,19E+00	3,84E-01	-1,38E+00	down	C00493	ko00400,ko01100,ko01110,ko01230
pme2117	C10H15N5O10P2	Adenosine 5'-diphosphate	Nucleotides and derivatives	Nucleotides and derivatives	58-64-0	A	8,84E+04	6,94E+04	8,05E+04	4,63E+04	2,17E+04	2,35E+04	1,12E+00	3,84E-01	-1,38E+00	down	C00008	ko00190,ko00195,ko00230,ko00908,ko01100,ko01110
mws0884	C10H12N5O6P	Cyclic 3',5'-Adenylic acid	Nucleotides and derivatives	Nucleotides and derivatives	60-92-4	B	1,57E+04	2,35E+04	1,92E+04	7,59E+03	7,24E+03	7,29E+03	1,21E+00	3,79E-01	-1,40E+00	down	C00575	ko00230,ko01100
mws0470	C4H6O4	Methylmalonic acid*	Organic acids	Organic acids	516-05-2	A	1,57E+07	1,55E+07	1,44E+07	5,66E+06	5,94E+06	5,31E+06	1,24E+00	3,71E-01	-1,43E+00	down	C02170	ko00240,ko00280,ko00640,ko01100
pmb0998	C10H14N5O8P	Guanosine 5'-monophosphate	Nucleotides and derivatives	Nucleotides and derivatives	85-32-5	A	4,31E+04	5,73E+04	4,66E+04	2,50E+04	1,30E+04	1,54E+04	1,16E+00	3,63E-01	-1,46E+00	down	C00144	ko00230,ko01100
pme3096	C3H5NO4	Aminomalonic acid	Organic acids	Organic acids	1068-84-4	B	5,54E+05	5,56E+05	4,65E+05	1,88E+05	1,86E+05	1,94E+05	1,24E+00	3,60E-01	-1,47E+00	down	C00872	--
Lmgn000160	C4H8N2O3	3-Ureidopropionic Acid	Organic acids	Organic acids	462-88-4	B	2,87E+04	3,78E+04	3,48E+04	1,15E+04	1,25E+04	1,21E+04	1,23E+00	3,56E-01	-1,49E+00	down	C02642	ko00240,ko00410,ko00770,ko01100
mws0120	C8H20NO6P	Choline Alfoscerate	Lipids	PC	28319-77-9	A	3,63E+05	3,84E+05	3,11E+05	1,27E+05	1,33E+05	1,15E+05	1,23E+00	3,55E-01	-1,49E+00	down	C00670	ko00564,ko00565
mws1587	C6H13NO2	L-Norleucine	Amino acids and derivatives	Amino acids and derivatives	327-57-1	A	4,21E+05	4,51E+05	3,99E+05	1,63E+05	1,42E+05	1,44E+05	1,24E+00	3,54E-01	-1,50E+00	down	C01933	--
pmb2871	C13H16O9	1-O-Gentisoyl-D-glucoside*	Phenolic acids	Phenolic acids	23445-11-6	A	2,39E+06	2,40E+06	2,42E+06	7,87E+05	8,43E+05	7,80E+05	1,25E+00	3,34E-01	-1,58E+00	down	--	--
pme3011	C4H9NO2	_-Aminobutyric acid	Organic acids	Organic acids	56-12-2	B	4,24E+05	4,41E+05	4,40E+05	1,38E+05	1,47E+05	1,49E+05	1,25E+00	3,33E-01	-1,59E+00	down	C00334	ko00250,ko00330,ko00410,ko00650,ko00760,ko01100
pme3961	C10H13N5O3	2'-Deoxyadenosine	Nucleotides and derivatives	Nucleotides and derivatives	958-09-8	A	8,61E+04	8,87E+04	8,26E+04	3,54E+04	2,39E+04	2,34E+04	1,21E+00	3,22E-01	-1,64E+00	down	C00559	ko00230,ko01100,ko02010
pmn001367	C13H16O9	Protocatechuic acid-4-O-glucoside*	Phenolic acids	Phenolic acids	-	A	1,42E+06	1,59E+06	1,64E+06	4,95E+05	4,84E+05	4,89E+05	1,24E+00	3,15E-01	-1,67E+00	down	--	--
mws0425	C5H6O4	Citraconic acid	Organic acids	Organic acids	498-23-7	B	8,62E+04	6,86E+04	5,66E+04	2,22E+04	1,91E+04	2,07E+04	1,22E+00	2,93E-01	-1,77E+00	down	C02226	ko00290,ko00660,ko01100,ko01210
Hmtn001120	C14H20O8	5-(2-Hydroxyethyl)-2-O-glucosylphenol	Phenolic acids	Phenolic acids	-	A	3,57E+06	3,52E+06	3,72E+06	9,85E+05	1,07E+06	1,09E+06	1,25E+00	2,91E-01	-1,78E+00	down	--	--
pmb2507	C5H11O7P	2-Deoxyribose-1-phosphate	Nucleotides and derivatives	Nucleotides and derivatives	17210-42-3	B	1,49E+05	1,40E+05	1,24E+05	2,84E+04	4,34E+04	4,49E+04	1,21E+00	2,82E-01	-1,82E+00	down	C00672	ko00030,ko00240,ko01100
Lmqn000432	C9H19O11P	1-(sn-Glycero-3-phospho)-1D-myo-inositol	Others	Saccharides and Alcohols	-	B	1,82E+04	2,10E+04	1,91E+04	4,63E+03	6,71E+03	2,60E+03	1,17E+00	2,39E-01	-2,06E+00	down	--	--
Xmgp006913	C20H20O5	2,4,2',4'-tetrahydroxy-3'-prenylchalcone	Flavonoids	Chalcones	-	B	1,77E+04	1,80E+04	1,87E+04	4,02E+03	3,01E+03	4,86E+03	1,23E+00	2,19E-01	-2,19E+00	down	--	--
mws2213	C9H8O2	Cinnamic acid	Phenolic acids	Phenolic acids	140-10-3	A	3,57E+04	3,54E+04	3,38E+04	7,99E+03	7,07E+03	7,69E+03	1,25E+00	2,17E-01	-2,21E+00	down	C00423	ko00130,ko00360,ko00940,ko00998,ko01100,ko01110
mws0001	C4H8N2O3	L-Asparagine	Amino acids and derivatives	Amino acids and derivatives	70-47-3	A	7,22E+05	6,66E+05	6,54E+05	1,32E+05	1,54E+05	1,30E+05	1,24E+00	2,04E-01	-2,29E+00	down	C00152	ko00250,ko00460,ko00970,ko01100,ko01110,ko01230
pme0075	C7H11NO5	N-Acetyl-L-glutamic acid	Amino acids and derivatives	Amino acids and derivatives	1188-37-0	B	5,07E+04	7,18E+04	5,37E+04	1,06E+04	1,46E+04	8,55E+03	1,22E+00	1,91E-01	-2,39E+00	down	C00624	ko00220,ko01100,ko01110,ko01210,ko01230
mws0027	C9H10O5	Syringic acid	Phenolic acids	Phenolic acids	530-57-4	B	6,73E+03	5,17E+03	6,72E+03	9,00E+00	9,00E+00	9,00E+00	1,25E+00	1,45E-03	-9,43E+00	down	C10833	--
Hmbp003234	C12H14O6	1-O-Caffeoylglycerol	Lipids	Glycerol ester	-	B	1,17E+04	1,05E+04	1,10E+04	9,00E+00	9,00E+00	9,00E+00	1,25E+00	8,14E-04	-1,03E+01	down	--	--
HJN055	C21H24O10	Dihydrocharcone-4'-O-glucoside	Flavonoids	Chalcones	-	B	3,45E+03	4,41E+04	2,49E+03	9,00E+00	9,00E+00	9,00E+00	1,20E+00	5,39E-04	-1,09E+01	down	--	--
mws0639	C7H6O4	2,3-Dihydroxybenzoic Acid*	Organic acids	Organic acids	303-38-8	A	3,02E+04	3,61E+04	3,30E+04	9,00E+00	9,00E+00	9,00E+00	1,25E+00	2,72E-04	-1,18E+01	down	C00196	ko01110
mws0183	C7H6O4	3,4-Dihydroxybenzoic acid (Protocatechuic acid)*	Phenolic acids	Phenolic acids	99-50-3	A	4,35E+04	5,70E+04	4,13E+04	9,00E+00	9,00E+00	9,00E+00	1,25E+00	1,90E-04	-1,24E+01	down	C00230	ko01100,ko01110
