# Supplementary material for: Insights into the Major Metabolites Involved in the Underground Floral Differentiation of Erythronium japonicum
Source: Biomed Res Int. 2022 May 13;2022:7431151. doi: 10.1155/2022/7431151 (PMC9122723; doi:10.1155/2022/7431151)
Supplement: Supplementary Materials — Figure S1: quality check for randomly selected sample. (a, b) Integral correlation chart of quantitative metabolite analysis. The x-axis represents retention time, the y-axis represents ion current intensity (PS), and peak represent relative content of the metabolite. (c) Total ion current (TIC) over time for sample 20. Figure S2: KEGG enrichment analysis. (a) KEGG enrichment for Az vs. Bz. (b) KEGG enrichment for Az vs. Cz. (c) KEGG enrichment for Az vs. Dz. Figure S3: KEGG enrichment analysis. (a) KEGG enrichment for Bz vs. Cz. (b) KEGG enrichment for Bz vs. Dz. (c) KEGG enrichment for Cz vs. Dz. Table S1: metabolic profile of E. japonicum floral developmental stages. Table S2: differentially accumulated metabolites (DAMs) between flower primordium differentiation (Az) and perianth differentiation stage (Bz). Table S3: differentially accumulated metabolites (DAMs) between flower primordium differentiation (Az) and stamen differentiation (Cz). Table S4: differentially accumulated metabolites (DAMs) between flower primordium differentiation (Az) and pistil differentiation period (Dz). Table S5: differentially accumulated metabolites (DAMs) between perianth differentiation stage (Bz) and stamen differentiation (Cz). Table S6: differentially accumulated metabolites (DAMs) between perianth differentiation stage (Bz) and pistil differentiation period (Dz). Table S7: differentially accumulated metabolites (DAMs) between stamen differentiation (Cz) and pistil differentiation period (Dz). Table S8: correlation of five selected DEGs (related to floral differentiation) with DAMs identified from comparison Az vs. Bz. [file 7431151.f1.zip › 7431151.f6.txt]

Table S2.
Index	Formula	Compounds	Class I	Class II	CAS	Level	C1	C2	C3	D1	D2	D3	VIP	Fold_Change	Log2FC	Type	cpd_ID	kegg_map
Lmdp004892	C24H22O14	Kaempferol-3-O-(6''-malonyl)galactoside	Flavonoids	Flavonols	-	A	9,00E+00	9,00E+00	9,00E+00	1,28E+04	2,25E+04	1,10E+04	1,36E+00	1,71E+03	1,07E+01	up	--	--
Hmjp002999	C28H32O16	Isorhamnetin-3-O-rutinoside (Narcissin)	Flavonoids	Flavonoid	604-80-8	B	9,00E+00	9,00E+00	9,00E+00	6,37E+03	9,68E+03	6,58E+03	1,37E+00	8,38E+02	9,71E+00	up	--	--
mws0875	C5H10N2O3S	L-Cysteinyl-L-glycine	Amino acids and derivatives	Amino acids and derivatives	19246-18-5	A	9,00E+00	9,00E+00	9,00E+00	5,29E+03	5,17E+03	6,22E+03	1,37E+00	6,18E+02	9,27E+00	up	C01419	ko00480,ko01100
Cmbn007148	C22H22O9	1-O-Feruloyl-3-O-caffeoylglycerol	Lipids	Glycerol ester	-	B	9,00E+00	9,00E+00	9,00E+00	3,46E+03	5,55E+03	5,06E+03	1,36E+00	5,21E+02	9,03E+00	up	--	--
pmb2591	C13H14N2O3	N-Acetyl-L-Tryptophan	Amino acids and derivatives	Amino acids and derivatives	1218-34-4	A	4,30E+04	3,32E+04	3,14E+04	1,85E+05	1,81E+05	1,94E+05	1,36E+00	5,20E+00	2,38E+00	up	--	--
mws2213	C9H8O2	Cinnamic acid	Phenolic acids	Phenolic acids	140-10-3	A	1,80E+03	1,29E+03	1,49E+03	6,70E+03	8,34E+03	6,08E+03	1,35E+00	4,60E+00	2,20E+00	up	C00423	ko00130,ko00360,ko00940,ko00998,ko01100,ko01110
pme1086	C10H17N3O6S	Glutathione reduced form	Amino acids and derivatives	Amino acids and derivatives	70-18-8	A	2,40E+04	1,17E+04	1,94E+04	5,21E+04	7,94E+04	7,31E+04	1,28E+00	3,72E+00	1,89E+00	up	C00051	ko00270,ko00480,ko01100,ko02010
Lmcp003612	C21H30O8	Sarcaglaboside A	Terpenoids	Sesquiterpenoids	-	A	1,03E+04	9,87E+03	6,87E+03	2,63E+04	2,52E+04	2,69E+04	1,33E+00	2,90E+00	1,54E+00	up	--	--
pmb0292	C27H46O	Cholesterol	Steroids	Steroid	57-88-5	B	1,36E+04	1,64E+04	2,12E+04	3,05E+04	7,52E+04	2,91E+04	1,09E+00	2,63E+00	1,40E+00	up	C00187	ko00100,ko01100
pme3337	C14H17N5O8	Succinyladenosine	Nucleotides and derivatives	Nucleotides and derivatives	4542-23-8	A	2,56E+05	2,85E+05	2,39E+05	6,97E+05	6,77E+05	6,31E+05	1,36E+00	2,57E+00	1,36E+00	up	--	--
mws0467	C9H10O3	3-(4-Hydroxyphenyl)-propionic acid	Phenolic acids	Phenolic acids	501-97-3	A	1,09E+04	9,05E+03	9,82E+03	2,59E+04	2,39E+04	2,37E+04	1,35E+00	2,47E+00	1,30E+00	up	C01744	--
pmb2507	C5H11O7P	2-Deoxyribose-1-phosphate	Nucleotides and derivatives	Nucleotides and derivatives	17210-42-3	B	8,85E+04	8,95E+04	6,81E+04	2,01E+05	1,71E+05	2,09E+05	1,33E+00	2,36E+00	1,24E+00	up	C00672	ko00030,ko00240,ko01100
pmp001105	C33H40O20	Kaempferol-3-O-neohesperidoside-7-O-glucoside	Flavonoids	Flavonols	-	B	2,72E+03	4,23E+03	4,23E+03	1,12E+04	8,41E+03	5,33E+03	1,13E+00	2,23E+00	1,16E+00	up	--	--
pme1261	C9H19NO4	D-Panthenol	Others	Saccharides and Alcohols	81-13-0	B	1,43E+04	1,77E+04	1,58E+04	3,19E+04	3,61E+04	3,58E+04	1,34E+00	2,17E+00	1,12E+00	up	C05944	ko00770
Cmlp005557	C51H84O22	Protodioscin	Steroids	Steroidal saponins	55056-80-9	A	2,23E+03	2,35E+03	2,43E+03	3,47E+03	6,04E+03	5,53E+03	1,23E+00	2,14E+00	1,10E+00	up	C08907	--
HJAP012	C20H18O10	Luteolin-8-C-arabinoside	Flavonoids	Flavonoid carbonoside	-	B	1,41E+04	9,17E+03	1,13E+04	1,81E+04	2,31E+04	3,15E+04	1,20E+00	2,10E+00	1,07E+00	up	--	--
Lmhp012042	C21H38O4	2-Linoleoylglycerol	Lipids	Glycerol ester	3443-82-1	A	1,56E+06	1,49E+06	1,50E+06	7,03E+05	7,78E+05	7,91E+05	1,36E+00	4,99E-01	-1,00E+00	down	--	--
Lmjp002461	C27H30O16	Quercetin-3-O-neohesperidoside	Flavonoids	Flavonols	117611-67-3	B	1,05E+05	6,57E+04	1,17E+05	3,70E+04	4,82E+04	5,67E+04	1,16E+00	4,93E-01	-1,02E+00	down	--	--
Hmbn005951	C21H20O7	1,3-O-Di-p-Coumaroylglycerol	Phenolic acids	Phenolic acids	-	A	3,45E+05	3,26E+05	2,53E+05	1,63E+05	1,38E+05	1,43E+05	1,31E+00	4,81E-01	-1,06E+00	down	--	--
mws1375	C12H21N3O6	Nicotianamine	Amino acids and derivatives	Amino acids and derivatives	34441-14-0	B	2,92E+04	1,75E+04	2,93E+04	9,19E+03	1,38E+04	1,34E+04	1,17E+00	4,79E-01	-1,06E+00	down	C05324	--
Lmhp011388	C21H36O4	2-_-Linolenoyl-glycerol	Lipids	Glycerol ester	55268-58-1	A	1,78E+06	1,77E+06	1,87E+06	8,72E+05	8,23E+05	8,76E+05	1,36E+00	4,74E-01	-1,08E+00	down	--	--
pmb1912	C20H23N7O7	10-Formyltetrahydrofuran	Alkaloids	Alkaloids	2800-34-2	A	3,34E+06	3,27E+06	3,25E+06	1,57E+06	1,62E+06	1,45E+06	1,36E+00	4,71E-01	-1,09E+00	down	C00234	ko00670,ko00970,ko01100,ko01200
mws0126	C26H54NO7P	LysoPC 18:0	Lipids	LPC	19420-57-6	B	7,25E+04	7,56E+04	6,91E+04	3,44E+04	3,01E+04	3,61E+04	1,35E+00	4,63E-01	-1,11E+00	down	--	--
Lmhp003217	C28H32O16	2'-Hydoxy,5-methoxyGenistein-O-rhamnosyl-glucoside	Flavonoids	Isoflavones	-	A	1,80E+04	9,43E+03	1,22E+04	8,22E+03	4,08E+03	5,76E+03	1,12E+00	4,56E-01	-1,13E+00	down	--	--
pme0282	C8H6O4	Phthalic acid	Organic acids	Organic acids	88-99-3	A	3,90E+04	3,41E+04	4,16E+04	1,57E+04	2,21E+04	1,43E+04	1,28E+00	4,54E-01	-1,14E+00	down	C01606	ko01100,ko02010
pmb0069	C7H7NO	Benzamide	Phenolic acids	Phenolic acids	55-21-0	B	2,76E+06	2,68E+06	2,79E+06	1,18E+06	1,24E+06	1,29E+06	1,36E+00	4,50E-01	-1,15E+00	down	C09815	--
Xmgp006913	C20H20O5	2,4,2',4'-tetrahydroxy-3'-prenylchalcone	Flavonoids	Chalcones	-	B	1,59E+04	1,23E+04	1,60E+04	6,85E+03	6,69E+03	6,30E+03	1,33E+00	4,48E-01	-1,16E+00	down	--	--
Hmfn000531	C6H8O6	L-Ascorbic acid (Vitamin C)	Others	Vitamin	50-81-7	A	1,79E+06	2,17E+06	1,88E+06	7,72E+05	9,58E+05	8,42E+05	1,34E+00	4,41E-01	-1,18E+00	down	C00072	ko00053,ko00480,ko01100,ko01110
mws0491	C8H11N	Phenethylamine	Alkaloids	Alkaloids	64-04-0	A	1,40E+07	1,37E+07	1,42E+07	6,09E+06	5,88E+06	6,23E+06	1,36E+00	4,35E-01	-1,20E+00	down	C05332	ko00360,ko01100
pme2914	C6H10O5	3-Hydroxy-3-methylpentane-1,5-dioic acid	Amino acids and derivatives	Amino acids and derivatives	503-49-1	A	2,12E+05	1,94E+05	2,33E+05	9,31E+04	9,85E+04	8,43E+04	1,35E+00	4,32E-01	-1,21E+00	down	C03761	--
ML10179289	C8H10O	2-Phenylethanol	Phenolic acids	Phenolic acids	60-12-8	A	2,39E+06	2,25E+06	2,40E+06	9,69E+05	1,01E+06	1,04E+06	1,36E+00	4,29E-01	-1,22E+00	down	C05853	ko00360
mws0749	C7H6O3	4-Hydroxybenzoic acid	Phenolic acids	Phenolic acids	99-96-7	A	4,81E+05	4,62E+05	5,01E+05	1,94E+05	2,15E+05	2,04E+05	1,36E+00	4,25E-01	-1,24E+00	down	C00156	ko00130,ko00790,ko01100,ko01110
pme2589	C6H8O5	2-Oxoadipic acid	Organic acids	Organic acids	3184-35-8	B	1,18E+05	1,33E+05	1,64E+05	4,90E+04	6,26E+04	6,16E+04	1,31E+00	4,17E-01	-1,26E+00	down	C00322	ko00300,ko00310,ko00380,ko01100,ko01110,ko01210,ko01230
pmb0883	C23H48NO7P	LysoPE 18:0	Lipids	LPE	69747-55-3	B	1,07E+04	1,16E+04	1,17E+04	5,21E+03	4,38E+03	4,40E+03	1,35E+00	4,13E-01	-1,28E+00	down	--	--
mws1587	C6H13NO2	L-Norleucine	Amino acids and derivatives	Amino acids and derivatives	327-57-1	A	6,10E+05	5,54E+05	6,35E+05	2,33E+05	2,37E+05	2,54E+05	1,36E+00	4,03E-01	-1,31E+00	down	C01933	--
Hmgn001653	C7H6O3	Protocatechualdehyde*	Phenolic acids	Phenolic acids	139-85-5	B	3,01E+05	2,71E+05	2,99E+05	1,14E+05	1,21E+05	1,06E+05	1,36E+00	3,92E-01	-1,35E+00	down	C16700	ko00950
mws0227	C6H13NO2	L-Leucine*	Amino acids and derivatives	Amino acids and derivatives	61-90-5	A	1,45E+06	1,83E+06	1,46E+06	6,43E+05	5,83E+05	5,76E+05	1,35E+00	3,80E-01	-1,39E+00	down	C00123	ko00280,ko00290,ko00966,ko00970,ko01100,ko01110,ko01210,ko01230,ko02010
pmb0782	C5H11N	Piperidine	Alkaloids	Alkaloids	110-89-4	B	5,05E+06	6,49E+06	5,43E+06	2,25E+06	2,21E+06	1,94E+06	1,35E+00	3,77E-01	-1,41E+00	down	C01746	ko00960
pmp001198	C6H13NO2	6-Deoxyfagomine	Alkaloids	Alkaloids	197449-09-5	A	6,94E+06	8,31E+06	7,17E+06	2,99E+06	2,90E+06	2,56E+06	1,35E+00	3,77E-01	-1,41E+00	down	--	--
mws0027	C9H10O5	Syringic acid	Phenolic acids	Phenolic acids	530-57-4	B	1,50E+04	1,41E+04	1,57E+04	3,77E+03	8,05E+03	4,63E+03	1,25E+00	3,67E-01	-1,45E+00	down	C10833	--
mws0258	C6H13NO2	L-Isoleucine*	Amino acids and derivatives	Amino acids and derivatives	73-32-5	A	1,63E+06	2,08E+06	1,73E+06	7,04E+05	6,75E+05	5,99E+05	1,35E+00	3,63E-01	-1,46E+00	down	C00407	ko00280,ko00290,ko00460,ko00960,ko00966,ko00970,ko01100,ko01110,ko01210,ko01230,ko02010
pmp000087	C13H16O6	2-Feruloyl-sn-glycerol	Phenolic acids	Phenolic acids	-	B	2,06E+05	1,55E+05	1,84E+05	7,51E+04	5,52E+04	6,54E+04	1,33E+00	3,59E-01	-1,48E+00	down	--	--
Lmbp000123	C6H13NO2S	L-Homomethionine	Amino acids and derivatives	Amino acids and derivatives	25148-30-5	B	6,40E+05	6,56E+05	6,39E+05	2,30E+05	2,33E+05	2,26E+05	1,37E+00	3,56E-01	-1,49E+00	down	C17213	ko00966,ko01110,ko01210
pmp001288	C28H32O14	Acacetin-7-O-rutinoside (Linarin)	Flavonoids	Flavonoid	480-36-4	B	7,35E+03	8,05E+03	6,47E+03	2,49E+03	1,89E+03	3,36E+03	1,30E+00	3,53E-01	-1,50E+00	down	--	--
pme0274	C6H13NO2	6-Aminocaproic acid	Organic acids	Organic acids	60-32-2	A	1,45E+06	1,29E+06	1,40E+06	4,61E+05	4,61E+05	5,30E+05	1,36E+00	3,51E-01	-1,51E+00	down	C02378	ko01100
pmb0034	C10H16N2O7	L-_-Glutamyl-L-Glutamic Acid	Amino acids and derivatives	Amino acids and derivatives	3929-61-1	A	8,82E+05	9,91E+05	9,45E+05	2,75E+05	2,99E+05	2,64E+05	1,36E+00	2,97E-01	-1,75E+00	down	C01425	--
Lmgp004731	C21H20O10	Genistein-7-O-galactoside	Flavonoids	Isoflavones	-	A	3,00E+04	2,69E+04	3,08E+04	8,43E+03	8,40E+03	8,48E+03	1,36E+00	2,89E-01	-1,79E+00	down	--	--
Cmhp005227	C16H18O8	4,8-Dihydroxy Naphthol-1-O-glucoside	Quinones	Quinones	-	A	1,35E+06	1,37E+06	1,34E+06	3,38E+05	4,02E+05	3,23E+05	1,36E+00	2,61E-01	-1,94E+00	down	--	--
pmn001695	C16H20O10	Trihydroxycinnamoylquinic acid	Phenolic acids	Phenolic acids	-	A	2,28E+05	2,04E+05	2,13E+05	5,00E+04	5,02E+04	4,99E+04	1,36E+00	2,33E-01	-2,10E+00	down	--	--
pma0948	C8H11NO	Phenylethanolamine	Alkaloids	Alkaloids	7568-93-6	A	2,58E+04	2,45E+04	3,00E+04	5,21E+03	7,17E+03	5,26E+03	1,35E+00	2,19E-01	-2,19E+00	down	C02735	--
pme1002	C8H11NO	L-Tyramine	Amino acids and derivatives	Amino acids and derivatives	51-67-2	A	7,34E+04	7,21E+04	8,54E+04	1,37E+04	1,56E+04	1,57E+04	1,36E+00	1,94E-01	-2,36E+00	down	C00483	ko00350,ko00950,ko01100,ko01110
pmn001399	C20H22O9	2,4,6,4'-Tetrahydroxy-stilbene-2-O-glucoside	Others	Stilbene	-	B	5,44E+04	5,36E+04	7,02E+04	6,60E+03	4,66E+03	5,65E+03	1,36E+00	9,49E-02	-3,40E+00	down	--	--
pmn001394	C20H22O9	2,3,5,4'-Tetrahydroxystilbene-2-O-glucoside	Others	Stilbene	-	B	5,80E+04	4,82E+04	5,46E+04	4,57E+03	1,90E+03	6,40E+03	1,32E+00	8,00E-02	-3,64E+00	down	--	--
pmb0496	C15H22N4O3	N-Feruloylagmatine	Alkaloids	Phenolamine	-	B	5,37E+03	5,83E+03	1,15E+04	9,00E+00	9,00E+00	9,00E+00	1,36E+00	1,19E-03	-9,71E+00	down	C18325	ko00330,ko01100
pmc0682	C8H8N2	4-Aminoindole	Alkaloids	Plumerane	5192-23-4	B	1,21E+04	5,79E+03	5,64E+03	9,00E+00	9,00E+00	9,00E+00	1,36E+00	1,15E-03	-9,77E+00	down	--	--
mws0639	C7H6O4	2,3-Dihydroxybenzoic Acid*	Organic acids	Organic acids	303-38-8	A	1,16E+04	9,21E+03	1,00E+04	9,00E+00	9,00E+00	9,00E+00	1,37E+00	8,76E-04	-1,02E+01	down	C00196	ko01110
pmp001252	C17H17NO3	p-Coumaroyltyramine	Alkaloids	Phenolamine	36417-86-4	A	9,48E+04	9,84E+04	9,38E+04	9,00E+00	9,00E+00	9,00E+00	1,37E+00	9,41E-05	-1,34E+01	down	--	--
