# Supplementary material for: Insights into the Major Metabolites Involved in the Underground Floral Differentiation of Erythronium japonicum
Source: Biomed Res Int. 2022 May 13;2022:7431151. doi: 10.1155/2022/7431151 (PMC9122723; doi:10.1155/2022/7431151)
Supplement: Supplementary Materials — Figure S1: quality check for randomly selected sample. (a, b) Integral correlation chart of quantitative metabolite analysis. The x-axis represents retention time, the y-axis represents ion current intensity (PS), and peak represent relative content of the metabolite. (c) Total ion current (TIC) over time for sample 20. Figure S2: KEGG enrichment analysis. (a) KEGG enrichment for Az vs. Bz. (b) KEGG enrichment for Az vs. Cz. (c) KEGG enrichment for Az vs. Dz. Figure S3: KEGG enrichment analysis. (a) KEGG enrichment for Bz vs. Cz. (b) KEGG enrichment for Bz vs. Dz. (c) KEGG enrichment for Cz vs. Dz. Table S1: metabolic profile of E. japonicum floral developmental stages. Table S2: differentially accumulated metabolites (DAMs) between flower primordium differentiation (Az) and perianth differentiation stage (Bz). Table S3: differentially accumulated metabolites (DAMs) between flower primordium differentiation (Az) and stamen differentiation (Cz). Table S4: differentially accumulated metabolites (DAMs) between flower primordium differentiation (Az) and pistil differentiation period (Dz). Table S5: differentially accumulated metabolites (DAMs) between perianth differentiation stage (Bz) and stamen differentiation (Cz). Table S6: differentially accumulated metabolites (DAMs) between perianth differentiation stage (Bz) and pistil differentiation period (Dz). Table S7: differentially accumulated metabolites (DAMs) between stamen differentiation (Cz) and pistil differentiation period (Dz). Table S8: correlation of five selected DEGs (related to floral differentiation) with DAMs identified from comparison Az vs. Bz. [file 7431151.f1.zip › 7431151.f8.txt]

Table S4
Index	Formula	Compounds	Class I	Class II	CAS	Level	B1	B2	B3	C1	C2	C3	VIP	Fold_Change	Log2FC	Type	cpd_ID	kegg_map
mws0183	C7H6O4	3,4-Dihydroxybenzoic acid (Protocatechuic acid)*	Phenolic acids	Phenolic acids	99-50-3	A	9,00E+00	9,00E+00	9,00E+00	1,55E+04	1,57E+04	1,88E+04	1,33E+00	1,85E+03	1,09E+01	up	C00230	ko01100,ko01110
mws0027	C9H10O5	Syringic acid	Phenolic acids	Phenolic acids	530-57-4	B	9,00E+00	9,00E+00	9,00E+00	1,50E+04	1,41E+04	1,57E+04	1,33E+00	1,66E+03	1,07E+01	up	C10833	--
mws0639	C7H6O4	2,3-Dihydroxybenzoic Acid*	Organic acids	Organic acids	303-38-8	A	9,00E+00	9,00E+00	9,00E+00	1,16E+04	9,21E+03	1,00E+04	1,33E+00	1,14E+03	1,02E+01	up	C00196	ko01110
pmp001252	C17H17NO3	p-Coumaroyltyramine	Alkaloids	Phenolamine	36417-86-4	A	3,78E+03	3,32E+03	3,17E+03	9,48E+04	9,84E+04	9,38E+04	1,33E+00	2,80E+01	4,81E+00	up	--	--
pmn001394	C20H22O9	2,3,5,4'-Tetrahydroxystilbene-2-O-glucoside	Others	Stilbene	-	B	5,05E+03	4,28E+03	7,32E+03	5,80E+04	4,82E+04	5,46E+04	1,32E+00	9,66E+00	3,27E+00	up	--	--
pme0075	C7H11NO5	N-Acetyl-L-glutamic acid	Amino acids and derivatives	Amino acids and derivatives	1188-37-0	B	1,06E+04	1,46E+04	8,55E+03	4,82E+04	6,55E+04	5,73E+04	1,30E+00	5,07E+00	2,34E+00	up	C00624	ko00220,ko01100,ko01110,ko01210,ko01230
Zmhn002334	C16H20O9	6-O-Feruloyl-D-glucose	Phenolic acids	Phenolic acids	137887-25-3	A	1,81E+04	1,95E+04	1,97E+04	1,14E+05	6,24E+04	8,30E+04	1,30E+00	4,52E+00	2,18E+00	up	--	--
mws0749	C7H6O3	4-Hydroxybenzoic acid	Phenolic acids	Phenolic acids	99-96-7	A	1,12E+05	1,13E+05	1,09E+05	4,81E+05	4,62E+05	5,01E+05	1,33E+00	4,32E+00	2,11E+00	up	C00156	ko00130,ko00790,ko01100,ko01110
Hmgn001653	C7H6O3	Protocatechualdehyde*	Phenolic acids	Phenolic acids	139-85-5	B	5,77E+04	6,60E+04	8,43E+04	3,01E+05	2,71E+05	2,99E+05	1,32E+00	4,19E+00	2,07E+00	up	C16700	ko00950
mws0491	C8H11N	Phenethylamine	Alkaloids	Alkaloids	64-04-0	A	3,41E+06	3,50E+06	3,24E+06	1,40E+07	1,37E+07	1,42E+07	1,33E+00	4,12E+00	2,04E+00	up	C05332	ko00360,ko01100
mws1587	C6H13NO2	L-Norleucine	Amino acids and derivatives	Amino acids and derivatives	327-57-1	A	1,63E+05	1,42E+05	1,44E+05	6,10E+05	5,54E+05	6,35E+05	1,33E+00	4,00E+00	2,00E+00	up	C01933	--
ML10179289	C8H10O	2-Phenylethanol	Phenolic acids	Phenolic acids	60-12-8	A	5,94E+05	5,69E+05	6,02E+05	2,39E+06	2,25E+06	2,40E+06	1,33E+00	3,99E+00	2,00E+00	up	C05853	ko00360
pme1002	C8H11NO	L-Tyramine	Amino acids and derivatives	Amino acids and derivatives	51-67-2	A	2,04E+04	1,85E+04	2,16E+04	7,34E+04	7,21E+04	8,54E+04	1,33E+00	3,81E+00	1,93E+00	up	C00483	ko00350,ko00950,ko01100,ko01110
pmb0069	C7H7NO	Benzamide	Phenolic acids	Phenolic acids	55-21-0	B	7,10E+05	7,28E+05	7,26E+05	2,76E+06	2,68E+06	2,79E+06	1,33E+00	3,80E+00	1,93E+00	up	C09815	--
Xmgp006913	C20H20O5	2,4,2',4'-tetrahydroxy-3'-prenylchalcone	Flavonoids	Chalcones	-	B	4,02E+03	3,01E+03	4,86E+03	1,59E+04	1,23E+04	1,60E+04	1,29E+00	3,73E+00	1,90E+00	up	--	--
pma0948	C8H11NO	Phenylethanolamine	Alkaloids	Alkaloids	7568-93-6	A	8,31E+03	7,72E+03	7,16E+03	2,58E+04	2,45E+04	3,00E+04	1,32E+00	3,47E+00	1,79E+00	up	C02735	--
Lmmn003663	C14H18O9	5-Glucosyloxy-2-Hydroxybenzoic acid methyl ester	Phenolic acids	Phenolic acids	-	A	6,95E+03	6,92E+03	7,93E+03	2,35E+04	2,85E+04	2,27E+04	1,32E+00	3,42E+00	1,78E+00	up	--	--
pmn001399	C20H22O9	2,4,6,4'-Tetrahydroxy-stilbene-2-O-glucoside	Others	Stilbene	-	B	1,36E+04	2,32E+04	1,61E+04	5,44E+04	5,36E+04	7,02E+04	1,28E+00	3,37E+00	1,75E+00	up	--	--
Rfmb319	C6H11NO2	Pipecolic acid*	Amino acids and derivatives	Amino acids and derivatives	4043-87-2	B	5,26E+06	4,80E+06	5,28E+06	1,42E+07	1,64E+07	1,50E+07	1,33E+00	2,98E+00	1,57E+00	up	C00408	ko00310,ko00960,ko01100,ko01110
pmb0034	C10H16N2O7	L-_-Glutamyl-L-Glutamic Acid	Amino acids and derivatives	Amino acids and derivatives	3929-61-1	A	3,30E+05	3,55E+05	2,71E+05	8,82E+05	9,91E+05	9,45E+05	1,32E+00	2,95E+00	1,56E+00	up	C01425	--
mws0263	C5H7NO3	5-Oxo-L-Proline	Amino acids and derivatives	Amino acids and derivatives	98-79-3	A	1,02E+04	5,75E+03	5,48E+03	2,31E+04	1,45E+04	2,40E+04	1,20E+00	2,87E+00	1,52E+00	up	C01879	ko00480,ko01100
mws0256	C5H11NO2	L-Valine	Amino acids and derivatives	Amino acids and derivatives	72-18-4	A	2,57E+06	2,70E+06	2,70E+06	7,72E+06	7,58E+06	7,25E+06	1,33E+00	2,83E+00	1,50E+00	up	C00183	ko00280,ko00290,ko00311,ko00460,ko00770,ko00966,ko00970,ko01100,ko01110,ko01210,ko01230,ko02010
Zmhn001358	C13H16O8	4-O-Glucosyl-4-hydroxybenzoic acid	Phenolic acids	Phenolic acids	-	A	1,16E+04	1,26E+04	1,58E+04	4,02E+04	3,37E+04	3,85E+04	1,31E+00	2,81E+00	1,49E+00	up	--	--
mws0425	C5H6O4	Citraconic acid	Organic acids	Organic acids	498-23-7	B	2,22E+04	1,91E+04	2,07E+04	6,48E+04	4,62E+04	6,25E+04	1,30E+00	2,80E+00	1,49E+00	up	C02226	ko00290,ko00660,ko01100,ko01210
Hmbn004734	C29H44O4	30-Norhederagenin	Steroids	Steroidal saponins	117654-06-5	B	1,50E+03	1,77E+03	2,31E+03	4,62E+03	4,70E+03	5,54E+03	1,28E+00	2,67E+00	1,41E+00	up	--	--
Wmzn000227	C6H10O4	2,2-Dimethylsuccinic acid	Organic acids	Organic acids	597-43-3	B	3,46E+04	3,72E+04	4,24E+04	1,11E+05	1,00E+05	9,00E+04	1,31E+00	2,64E+00	1,40E+00	up	--	--
pme0243	C5H8O4	Glutaric acid	Organic acids	Organic acids	110-94-1	B	1,65E+05	1,59E+05	1,61E+05	4,21E+05	4,21E+05	4,34E+05	1,33E+00	2,63E+00	1,40E+00	up	C00489	ko00071,ko00310,ko01100
pme1210	C5H11NO2S	L-Methionine	Amino acids and derivatives	Amino acids and derivatives	63-68-3	A	1,93E+06	1,77E+06	1,97E+06	4,97E+06	4,82E+06	5,13E+06	1,33E+00	2,63E+00	1,40E+00	up	C00073	ko00270,ko00966,ko00970,ko01100,ko01110,ko01210,ko01230
pmn001695	C16H20O10	Trihydroxycinnamoylquinic acid	Phenolic acids	Phenolic acids	-	A	8,18E+04	8,28E+04	8,63E+04	2,28E+05	2,04E+05	2,13E+05	1,33E+00	2,57E+00	1,36E+00	up	--	--
Lmbn000612	C5H7NO3	1-Pyrroline-4-hydroxy-2-carboxylic acid	Organic acids	Organic acids	9054-77-7	B	3,56E+03	3,56E+03	3,33E+03	9,42E+03	8,62E+03	8,72E+03	1,33E+00	2,56E+00	1,36E+00	up	C04282	ko00330,ko01100
Lmgp000796	C8H7NO2	4-Hydroxymandelonitrile	Alkaloids	Alkaloids	13093-65-7	A	1,84E+06	1,85E+06	1,85E+06	4,58E+06	4,77E+06	4,60E+06	1,33E+00	2,52E+00	1,33E+00	up	C00650	--
pme0274	C6H13NO2	6-Aminocaproic acid	Organic acids	Organic acids	60-32-2	A	6,46E+05	5,27E+05	5,42E+05	1,45E+06	1,29E+06	1,40E+06	1,31E+00	2,42E+00	1,27E+00	up	C02378	ko01100
mws0005	C10H12N2	Tryptamine	Alkaloids	Plumerane	61-54-1	A	2,96E+04	2,53E+04	2,98E+04	6,88E+04	6,57E+04	6,55E+04	1,32E+00	2,36E+00	1,24E+00	up	C00398	ko00380,ko00901,ko01100,ko01110
Lmbn001981	C7H6O3	2,5-Dihydroxybenzaldehyde*	Phenolic acids	Phenolic acids	1194-98-5	B	1,29E+04	2,46E+04	2,12E+04	5,13E+04	4,53E+04	4,07E+04	1,21E+00	2,34E+00	1,23E+00	up	C05585	ko00350,ko01100
pmb0782	C5H11N	Piperidine	Alkaloids	Alkaloids	110-89-4	B	2,29E+06	2,87E+06	2,16E+06	5,05E+06	6,49E+06	5,43E+06	1,29E+00	2,32E+00	1,21E+00	up	C01746	ko00960
mws0258	C6H13NO2	L-Isoleucine*	Amino acids and derivatives	Amino acids and derivatives	73-32-5	A	7,56E+05	8,77E+05	7,22E+05	1,63E+06	2,08E+06	1,73E+06	1,30E+00	2,31E+00	1,21E+00	up	C00407	ko00280,ko00290,ko00460,ko00960,ko00966,ko00970,ko01100,ko01110,ko01210,ko01230,ko02010
pmp001198	C6H13NO2	6-Deoxyfagomine	Alkaloids	Alkaloids	197449-09-5	A	3,41E+06	3,40E+06	3,06E+06	6,94E+06	8,31E+06	7,17E+06	1,32E+00	2,27E+00	1,18E+00	up	--	--
mws0227	C6H13NO2	L-Leucine*	Amino acids and derivatives	Amino acids and derivatives	61-90-5	A	7,08E+05	7,68E+05	6,51E+05	1,45E+06	1,83E+06	1,46E+06	1,30E+00	2,23E+00	1,16E+00	up	C00123	ko00280,ko00290,ko00966,ko00970,ko01100,ko01110,ko01210,ko01230,ko02010
Rfmb087	C18H32O4	9-Hydroxy-13-oxo-10-octadecenoic Acid	Lipids	Free fatty acids	-	B	2,72E+05	2,67E+05	2,67E+05	6,08E+05	5,87E+05	5,89E+05	1,33E+00	2,21E+00	1,15E+00	up	--	--
pmb3142	C13H16O8	Salicylic acid-2-O-glucoside	Phenolic acids	Phenolic acids	10366-91-3	A	5,76E+05	5,37E+05	6,07E+05	1,23E+06	1,16E+06	1,28E+06	1,32E+00	2,13E+00	1,09E+00	up	--	--
pmb2507	C5H11O7P	2-Deoxyribose-1-phosphate	Nucleotides and derivatives	Nucleotides and derivatives	17210-42-3	B	2,84E+04	4,34E+04	4,49E+04	8,85E+04	8,95E+04	6,81E+04	1,21E+00	2,11E+00	1,08E+00	up	C00672	ko00030,ko00240,ko01100
mws0847	C6H7N5	1-Methyladenine	Nucleotides and derivatives	Nucleotides and derivatives	5142-22-3	A	3,97E+04	4,11E+04	3,36E+04	6,98E+04	9,85E+04	7,23E+04	1,26E+00	2,10E+00	1,07E+00	up	C02216	--
pme1712	C11H20N2O6	L-Saccharopine	Amino acids and derivatives	Amino acids and derivatives	997-68-2	B	8,89E+03	1,00E+04	8,50E+03	2,26E+04	1,64E+04	1,63E+04	1,26E+00	2,02E+00	1,01E+00	up	C00449	ko00300,ko00310,ko01100,ko01110,ko01230
pmp000410	C26H28O13	Mirificin	Flavonoids	Flavonoid carbonoside	103654-50-8	B	7,66E+03	1,19E+04	6,34E+03	1,70E+04	1,68E+04	1,85E+04	1,18E+00	2,02E+00	1,01E+00	up	--	--
Lmrn003000	C9H10O3	2-Hydroxy-3-phenylpropanoic acid	Organic acids	Organic acids	7326-19-4	A	8,03E+04	7,55E+04	7,09E+04	4,35E+04	3,26E+04	3,43E+04	1,29E+00	4,87E-01	-1,04E+00	down	C05607	ko00360,ko00960,ko01100
Lmmn001294	C14H20O9	Koaburaside	Phenolic acids	Phenolic acids	41653-73-0	A	1,56E+05	1,57E+05	1,78E+05	8,39E+04	8,21E+04	7,32E+04	1,31E+00	4,87E-01	-1,04E+00	down	--	--
Lmhp008763	C21H42NO7P	LysoPE 16:1(2n isomer)	Lipids	LPE	-	A	1,41E+05	1,49E+05	1,31E+05	6,86E+04	6,16E+04	6,20E+04	1,32E+00	4,57E-01	-1,13E+00	down	--	--
pme3443	C11H12O4	Sinapinaldehyde	Phenolic acids	Phenolic acids	4206-58-0	A	2,44E+04	2,08E+04	2,23E+04	9,32E+03	1,17E+04	9,44E+03	1,30E+00	4,51E-01	-1,15E+00	down	C05610	ko00940,ko01100,ko01110
pmb0496	C15H22N4O3	N-Feruloylagmatine	Alkaloids	Phenolamine	-	B	1,64E+04	1,54E+04	1,98E+04	5,37E+03	5,83E+03	1,15E+04	1,16E+00	4,39E-01	-1,19E+00	down	C18325	ko00330,ko01100
pmb2228	C27H56NO7P	LysoPC 19:0	Lipids	LPC	108273-88-7	B	5,58E+03	7,62E+03	6,68E+03	3,17E+03	2,07E+03	3,30E+03	1,24E+00	4,30E-01	-1,22E+00	down	--	--
pmb0856	C23H46NO7P	LysoPE 18:1(2n isomer)	Lipids	LPE	-	B	8,31E+05	9,00E+05	8,67E+05	3,81E+05	3,61E+05	3,62E+05	1,33E+00	4,25E-01	-1,23E+00	down	--	--
mws0467	C9H10O3	3-(4-Hydroxyphenyl)-propionic acid	Phenolic acids	Phenolic acids	501-97-3	A	2,53E+04	2,40E+04	2,12E+04	1,09E+04	9,05E+03	9,82E+03	1,31E+00	4,23E-01	-1,24E+00	down	C01744	--
Hmjp002337	C10H8O4	Isoscopoletin (6-Hydroxy-7-Methoxycoumarin)	Lignans and Coumarins	Coumarins	776-86-3	B	2,60E+04	3,01E+04	2,74E+04	1,47E+04	8,13E+03	1,25E+04	1,24E+00	4,22E-01	-1,24E+00	down	C18079	--
Hmbp006861	C23H24O9	1,2-O-Diferuloylglycerol*	Phenolic acids	Phenolic acids	-	A	4,32E+06	6,39E+06	4,88E+06	2,58E+06	1,61E+06	2,38E+06	1,23E+00	4,22E-01	-1,24E+00	down	--	--
pmd0132	C24H50NO7P	LysoPC 16:0(2n isomer)	Lipids	LPC	-	A	3,61E+06	4,03E+06	3,64E+06	1,62E+06	1,57E+06	1,57E+06	1,33E+00	4,21E-01	-1,25E+00	down	--	--
Lmhp009590	C25H50NO7P	LysoPC 17:1	Lipids	LPC	-	A	1,28E+05	1,32E+05	1,34E+05	5,05E+04	5,75E+04	5,49E+04	1,33E+00	4,13E-01	-1,28E+00	down	--	--
pmp001270	C24H48NO7P	LysoPC 16:1	Lipids	LPC	76790-27-7	A	3,34E+06	3,56E+06	3,34E+06	1,32E+06	1,35E+06	1,33E+06	1,33E+00	3,91E-01	-1,35E+00	down	--	--
Lmhp008833	C24H48NO7P	LysoPC 16:1(2n isomer)	Lipids	LPC	-	A	3,46E+06	3,71E+06	3,51E+06	1,38E+06	1,38E+06	1,40E+06	1,33E+00	3,89E-01	-1,36E+00	down	--	--
Lmhp007840	C27H52NO7P	LysoPC 19:2	Lipids	LPC	-	A	1,19E+05	1,29E+05	1,13E+05	4,66E+04	4,60E+04	4,76E+04	1,33E+00	3,88E-01	-1,37E+00	down	--	--
Lmqn001932	C28H36O13	Syringaresinol-4'-O-glucoside	Lignans and Coumarins	Lignans	7374-79-0	B	3,96E+03	1,22E+04	1,21E+04	3,37E+03	3,51E+03	3,81E+03	1,00E+00	3,79E-01	-1,40E+00	down	C10890	--
Lmpp003930	C30H26O12	Apigenin-7-O-(6''-p-Coumaryl)glucoside	Flavonoids	Flavonoid	-	B	2,09E+04	1,67E+04	2,17E+04	6,40E+03	8,15E+03	7,51E+03	1,30E+00	3,72E-01	-1,43E+00	down	--	--
Lmhp009129	C23H48NO7P	LysoPC 15:0(2n isomer)	Lipids	LPC	-	B	2,22E+04	3,10E+04	2,33E+04	9,94E+03	7,73E+03	1,08E+04	1,28E+00	3,72E-01	-1,43E+00	down	--	--
Lmcp003612	C21H30O8	Sarcaglaboside A	Terpenoids	Sesquiterpenoids	-	A	2,72E+04	2,32E+04	2,26E+04	1,03E+04	9,87E+03	6,87E+03	1,28E+00	3,70E-01	-1,44E+00	down	--	--
pmd0130	C22H46NO7P	LysoPC 14:0	Lipids	LPC	20559-16-4	B	3,93E+04	4,70E+04	3,67E+04	1,45E+04	1,30E+04	1,53E+04	1,31E+00	3,49E-01	-1,52E+00	down	--	--
pmb0490	C13H18N2O2	p-Coumaroylputrescine	Alkaloids	Phenolamine	34136-53-3	B	2,54E+05	2,44E+05	1,97E+05	7,25E+04	8,92E+04	7,69E+04	1,31E+00	3,44E-01	-1,54E+00	down	C18326	ko00330,ko01100
Lmhp007598	C27H52NO7P	LysoPC 19:2(2n isomer)	Lipids	LPC	-	B	3,97E+05	3,90E+05	3,79E+05	1,30E+05	1,34E+05	1,31E+05	1,33E+00	3,39E-01	-1,56E+00	down	--	--
pmb2319	C23H48NO7P	LysoPC 15:0	Lipids	LPC	108273-89-8	A	1,57E+04	2,29E+04	1,80E+04	6,14E+03	5,48E+03	6,98E+03	1,30E+00	3,28E-01	-1,61E+00	down	--	--
pme0368	C27H30O14	Apigenin-7-O-rutinoside (Isorhoifolin)	Flavonoids	Flavonoid	552-57-8	B	2,03E+04	2,21E+04	2,86E+04	7,19E+03	6,38E+03	8,35E+03	1,30E+00	3,09E-01	-1,69E+00	down	--	--
mws1521	C13H18O7	Salicin	Phenolic acids	Phenolic acids	138-52-3	B	3,32E+04	2,98E+04	3,25E+04	9,11E+03	8,37E+03	1,20E+04	1,31E+00	3,09E-01	-1,70E+00	down	C01451	ko00010
pmn001319	C22H22O8	1-O-Feruloyl-3-O-p-Coumaroylglycerol	Phenolic acids	Phenolic acids	-	A	3,36E+04	3,96E+04	3,66E+04	1,64E+04	9,76E+03	7,46E+03	1,25E+00	3,06E-01	-1,71E+00	down	--	--
Hmsn002272	C15H20O8	Demethyl coniferin	Phenolic acids	Phenolic acids	-	A	7,81E+03	1,33E+04	9,10E+03	1,47E+03	1,95E+03	3,30E+03	1,25E+00	2,22E-01	-2,17E+00	down	--	--
Lmlp005572	C21H20O10	Galangin-7-O-glucoside	Flavonoids	Flavonoid	-	A	5,95E+04	5,16E+04	5,72E+04	1,22E+04	1,42E+04	9,74E+03	1,32E+00	2,15E-01	-2,22E+00	down	--	--
mws2213	C9H8O2	Cinnamic acid	Phenolic acids	Phenolic acids	140-10-3	A	7,99E+03	7,07E+03	7,69E+03	1,80E+03	1,29E+03	1,49E+03	1,32E+00	2,02E-01	-2,31E+00	down	C00423	ko00130,ko00360,ko00940,ko00998,ko01100,ko01110
pmc0682	C8H8N2	4-Aminoindole	Alkaloids	Plumerane	5192-23-4	B	3,99E+04	4,49E+04	4,08E+04	1,21E+04	5,79E+03	5,64E+03	1,28E+00	1,87E-01	-2,42E+00	down	--	--
pme1086	C10H17N3O6S	Glutathione reduced form	Amino acids and derivatives	Amino acids and derivatives	70-18-8	A	1,16E+05	1,42E+05	1,34E+05	2,40E+04	1,17E+04	1,94E+04	1,30E+00	1,41E-01	-2,83E+00	down	C00051	ko00270,ko00480,ko01100,ko02010
mws0072	C21H20O10	Apigenin-5-O-glucoside	Flavonoids	Flavonoid	28757-27-9	B	1,71E+05	1,69E+05	1,63E+05	1,45E+04	1,00E+04	1,32E+04	1,33E+00	7,51E-02	-3,74E+00	down	--	--
Hmjp002999	C28H32O16	Isorhamnetin-3-O-rutinoside (Narcissin)	Flavonoids	Flavonoid	604-80-8	B	4,03E+03	3,71E+03	1,66E+03	9,00E+00	9,00E+00	9,00E+00	1,33E+00	2,87E-03	-8,44E+00	down	--	--
pme3475	C15H12O5	Butin	Flavonoids	Dihydroflavone	492-14-8	A	6,39E+03	4,87E+03	5,95E+03	9,00E+00	9,00E+00	9,00E+00	1,33E+00	1,57E-03	-9,32E+00	down	C09614	ko00941
Cmbn007148	C22H22O9	1-O-Feruloyl-3-O-caffeoylglycerol	Lipids	Glycerol ester	-	B	5,34E+03	5,19E+03	7,54E+03	9,00E+00	9,00E+00	9,00E+00	1,33E+00	1,49E-03	-9,39E+00	down	--	--
pme3227	C27H30O14	Vitexin-2''-O-rhamnoside	Flavonoids	Flavonoid carbonoside	64820-99-1	B	6,41E+03	1,48E+04	2,45E+03	9,00E+00	9,00E+00	9,00E+00	1,32E+00	1,14E-03	-9,78E+00	down	C12628	ko00944
mws0875	C5H10N2O3S	L-Cysteinyl-L-glycine	Amino acids and derivatives	Amino acids and derivatives	19246-18-5	A	9,09E+03	1,39E+04	1,34E+04	9,00E+00	9,00E+00	9,00E+00	1,33E+00	7,44E-04	-1,04E+01	down	C01419	ko00480,ko01100
mws0895	C21H20O10	Genistein-7-O-Glucoside (Genistin)	Flavonoids	Isoflavones	529-59-9	A	1,61E+04	1,83E+04	2,61E+04	9,00E+00	9,00E+00	9,00E+00	1,33E+00	4,47E-04	-1,11E+01	down	C09126	ko00943
pmb3006	C21H20O10	Apigenin-7-O-glucoside(Cosmosiin)	Flavonoids	Flavonoid	578-74-5	B	1,91E+04	2,19E+04	1,95E+04	9,00E+00	9,00E+00	9,00E+00	1,33E+00	4,46E-04	-1,11E+01	down	C04608	ko00944
pme2993	C10H8O4	Scopoletin (7-Hydroxy-5-methoxycoumarin)	Lignans and Coumarins	Coumarins	92-61-5	B	2,91E+04	1,94E+04	2,38E+04	9,00E+00	9,00E+00	9,00E+00	1,33E+00	3,74E-04	-1,14E+01	down	C01752	ko00940,ko01110
