# Supplementary material for: Insights into the Major Metabolites Involved in the Underground Floral Differentiation of Erythronium japonicum
Source: Biomed Res Int. 2022 May 13;2022:7431151. doi: 10.1155/2022/7431151 (PMC9122723; doi:10.1155/2022/7431151)
Supplement: Supplementary Materials — Figure S1: quality check for randomly selected sample. (a, b) Integral correlation chart of quantitative metabolite analysis. The x-axis represents retention time, the y-axis represents ion current intensity (PS), and peak represent relative content of the metabolite. (c) Total ion current (TIC) over time for sample 20. Figure S2: KEGG enrichment analysis. (a) KEGG enrichment for Az vs. Bz. (b) KEGG enrichment for Az vs. Cz. (c) KEGG enrichment for Az vs. Dz. Figure S3: KEGG enrichment analysis. (a) KEGG enrichment for Bz vs. Cz. (b) KEGG enrichment for Bz vs. Dz. (c) KEGG enrichment for Cz vs. Dz. Table S1: metabolic profile of E. japonicum floral developmental stages. Table S2: differentially accumulated metabolites (DAMs) between flower primordium differentiation (Az) and perianth differentiation stage (Bz). Table S3: differentially accumulated metabolites (DAMs) between flower primordium differentiation (Az) and stamen differentiation (Cz). Table S4: differentially accumulated metabolites (DAMs) between flower primordium differentiation (Az) and pistil differentiation period (Dz). Table S5: differentially accumulated metabolites (DAMs) between perianth differentiation stage (Bz) and stamen differentiation (Cz). Table S6: differentially accumulated metabolites (DAMs) between perianth differentiation stage (Bz) and pistil differentiation period (Dz). Table S7: differentially accumulated metabolites (DAMs) between stamen differentiation (Cz) and pistil differentiation period (Dz). Table S8: correlation of five selected DEGs (related to floral differentiation) with DAMs identified from comparison Az vs. Bz. [file 7431151.f1.zip › 7431151.f9.txt]

Table S5
Index	Formula	Compounds	Class I	Class II	CAS	Level	B1	B2	B3	D1	D2	D3	VIP	Fold_Change	Log2FC	Type	cpd_ID	kegg_map
Lmdp004892	C24H22O14	Kaempferol-3-O-(6''-malonyl)galactoside	Flavonoids	Flavonols	-	A	9,00E+00	9,00E+00	9,00E+00	1,28E+04	2,25E+04	1,10E+04	1,34E+00	1,71E+03	1,07E+01	up	--	--
mws0183	C7H6O4	3,4-Dihydroxybenzoic acid (Protocatechuic acid)*	Phenolic acids	Phenolic acids	99-50-3	A	9,00E+00	9,00E+00	9,00E+00	9,55E+03	1,40E+04	1,38E+04	1,34E+00	1,38E+03	1,04E+01	up	C00230	ko01100,ko01110
mws0027	C9H10O5	Syringic acid	Phenolic acids	Phenolic acids	530-57-4	B	9,00E+00	9,00E+00	9,00E+00	3,77E+03	8,05E+03	4,63E+03	1,34E+00	6,09E+02	9,25E+00	up	C10833	--
pmb2591	C13H14N2O3	N-Acetyl-L-Tryptophan	Amino acids and derivatives	Amino acids and derivatives	1218-34-4	A	3,19E+04	3,63E+04	2,25E+04	1,85E+05	1,81E+05	1,94E+05	1,32E+00	6,17E+00	2,62E+00	up	--	--
pmb2507	C5H11O7P	2-Deoxyribose-1-phosphate	Nucleotides and derivatives	Nucleotides and derivatives	17210-42-3	B	2,84E+04	4,34E+04	4,49E+04	2,01E+05	1,71E+05	2,09E+05	1,31E+00	4,99E+00	2,32E+00	up	C00672	ko00030,ko00240,ko01100
Lmbn000612	C5H7NO3	1-Pyrroline-4-hydroxy-2-carboxylic acid	Organic acids	Organic acids	9054-77-7	B	3,56E+03	3,56E+03	3,33E+03	1,48E+04	1,23E+04	1,67E+04	1,33E+00	4,18E+00	2,06E+00	up	C04282	ko00330,ko01100
mws0263	C5H7NO3	5-Oxo-L-Proline	Amino acids and derivatives	Amino acids and derivatives	98-79-3	A	1,02E+04	5,75E+03	5,48E+03	3,85E+04	2,61E+04	2,22E+04	1,26E+00	4,05E+00	2,02E+00	up	C01879	ko00480,ko01100
pme1261	C9H19NO4	D-Panthenol	Others	Saccharides and Alcohols	81-13-0	B	1,01E+04	9,11E+03	6,64E+03	3,19E+04	3,61E+04	3,58E+04	1,32E+00	4,02E+00	2,01E+00	up	C05944	ko00770
Rfmb319	C6H11NO2	Pipecolic acid*	Amino acids and derivatives	Amino acids and derivatives	4043-87-2	B	5,26E+06	4,80E+06	5,28E+06	1,46E+07	1,36E+07	1,61E+07	1,33E+00	2,89E+00	1,53E+00	up	C00408	ko00310,ko00960,ko01100,ko01110
Zmhn002334	C16H20O9	6-O-Feruloyl-D-glucose	Phenolic acids	Phenolic acids	137887-25-3	A	1,81E+04	1,95E+04	1,97E+04	5,29E+04	4,79E+04	6,03E+04	1,33E+00	2,81E+00	1,49E+00	up	--	--
pme0075	C7H11NO5	N-Acetyl-L-glutamic acid	Amino acids and derivatives	Amino acids and derivatives	1188-37-0	B	1,06E+04	1,46E+04	8,55E+03	2,82E+04	3,32E+04	2,99E+04	1,28E+00	2,70E+00	1,44E+00	up	C00624	ko00220,ko01100,ko01110,ko01210,ko01230
Cmlp005557	C51H84O22	Protodioscin	Steroids	Steroidal saponins	55056-80-9	A	1,49E+03	2,88E+03	1,28E+03	3,47E+03	6,04E+03	5,53E+03	1,15E+00	2,66E+00	1,41E+00	up	C08907	--
mws0582	C11H19N3O6S	S-(Methyl)glutathione	Amino acids and derivatives	Amino acids and derivatives	2922-56-7	A	1,49E+05	1,76E+05	1,93E+05	4,54E+05	4,89E+05	4,31E+05	1,32E+00	2,65E+00	1,41E+00	up	C11347	--
pme1210	C5H11NO2S	L-Methionine	Amino acids and derivatives	Amino acids and derivatives	63-68-3	A	1,93E+06	1,77E+06	1,97E+06	4,76E+06	4,89E+06	4,87E+06	1,34E+00	2,56E+00	1,36E+00	up	C00073	ko00270,ko00966,ko00970,ko01100,ko01110,ko01210,ko01230
Lmgp000796	C8H7NO2	4-Hydroxymandelonitrile	Alkaloids	Alkaloids	13093-65-7	A	1,84E+06	1,85E+06	1,85E+06	4,61E+06	4,67E+06	4,70E+06	1,34E+00	2,52E+00	1,34E+00	up	C00650	--
Zmhn001358	C13H16O8	4-O-Glucosyl-4-hydroxybenzoic acid	Phenolic acids	Phenolic acids	-	A	1,16E+04	1,26E+04	1,58E+04	3,40E+04	3,41E+04	3,20E+04	1,31E+00	2,51E+00	1,33E+00	up	--	--
mws0847	C6H7N5	1-Methyladenine	Nucleotides and derivatives	Nucleotides and derivatives	5142-22-3	A	3,97E+04	4,11E+04	3,36E+04	8,90E+04	1,03E+05	8,78E+04	1,32E+00	2,44E+00	1,29E+00	up	C02216	--
pmb2792	C18H30O3	13-Hydroxy-6,9,11-octadecatrienoic acid	Lipids	Free fatty acids	74784-20-6	A	2,65E+04	1,71E+04	1,93E+04	2,63E+04	5,48E+04	7,21E+04	1,05E+00	2,43E+00	1,28E+00	up	--	--
Lmhp008440	C20H40NO7P	LysoPE 15:1	Lipids	LPE	-	B	3,58E+03	6,00E+03	5,76E+03	1,13E+04	1,29E+04	1,31E+04	1,25E+00	2,43E+00	1,28E+00	up	--	--
Hmjp002999	C28H32O16	Isorhamnetin-3-O-rutinoside (Narcissin)	Flavonoids	Flavonoid	604-80-8	B	4,03E+03	3,71E+03	1,66E+03	6,37E+03	9,68E+03	6,58E+03	1,11E+00	2,41E+00	1,27E+00	up	--	--
pmb0382	C19H14O6	O-Feruloyl 4-hydroxycoumarin	Lignans and Coumarins	Coumarins	-	B	5,62E+05	5,69E+05	4,77E+05	1,22E+06	1,28E+06	1,27E+06	1,33E+00	2,35E+00	1,23E+00	up	--	--
Wmzn000227	C6H10O4	2,2-Dimethylsuccinic acid	Organic acids	Organic acids	597-43-3	B	3,46E+04	3,72E+04	4,24E+04	8,83E+04	9,39E+04	8,51E+04	1,32E+00	2,34E+00	1,23E+00	up	--	--
Hmdp003400	C33H52O8	Trillin (Diosgenin-3-O-glucoside)	Terpenoids	Triterpene Saponin	14144-06-0	B	4,40E+03	6,24E+03	4,69E+03	1,18E+04	1,40E+04	9,34E+03	1,25E+00	2,29E+00	1,19E+00	up	C20709	--
Hmln000659	C13H16O10	3-O-Galloyl-D-glucose	Tannins	Tannin	-	B	8,28E+03	7,54E+03	8,29E+03	1,37E+04	1,99E+04	1,93E+04	1,28E+00	2,20E+00	1,13E+00	up	--	--
ML10172161	C3H4O4	Hydroxypyruvic acid*	Organic acids	Organic acids	1113-60-6	B	3,95E+04	4,28E+04	3,27E+04	6,53E+04	1,20E+05	5,87E+04	1,11E+00	2,12E+00	1,09E+00	up	C00168	ko00260,ko00630,ko01100,ko01110,ko01200
pme3337	C14H17N5O8	Succinyladenosine	Nucleotides and derivatives	Nucleotides and derivatives	4542-23-8	A	2,90E+05	3,66E+05	3,10E+05	6,97E+05	6,77E+05	6,31E+05	1,31E+00	2,08E+00	1,05E+00	up	--	--
Cmlp005609	C45H74O17	Asparanin B	Steroids	Steroidal saponins	-	A	6,37E+04	6,02E+04	6,44E+04	1,16E+05	1,40E+05	1,35E+05	1,32E+00	2,08E+00	1,05E+00	up	--	--
Lmgn000160	C4H8N2O3	3-Ureidopropionic Acid	Organic acids	Organic acids	462-88-4	B	1,15E+04	1,25E+04	1,21E+04	2,20E+04	2,68E+04	2,34E+04	1,32E+00	2,00E+00	1,00E+00	up	C02642	ko00240,ko00410,ko00770,ko01100
pmp001276	C33H56O14	1-Linolenoyl-rac-glycerol-diglucoside	Lipids	Free fatty acids	-	A	1,19E+05	1,20E+05	1,37E+05	5,34E+04	6,91E+04	6,43E+04	1,30E+00	4,97E-01	-1,01E+00	down	--	--
Lmbn002862	C7H6O3	3-Hydroxybenzoic Acid	Organic acids	Organic acids	99-06-9	B	8,01E+04	9,68E+04	6,85E+04	4,69E+04	3,56E+04	3,93E+04	1,26E+00	4,97E-01	-1,01E+00	down	C00587	ko00400
mws1565	C17H24O10	Geniposide	Terpenoids	Monoterpenoids	24512-63-8	B	1,78E+05	2,07E+05	2,18E+05	7,99E+04	1,15E+05	1,04E+05	1,26E+00	4,96E-01	-1,01E+00	down	C09781	--
Lmtn003096	C26H36O11	Secoisolariciresinol 4-O-glucoside	Lignans and Coumarins	Lignans	-	A	2,88E+04	2,30E+04	3,45E+04	1,32E+04	1,38E+04	1,54E+04	1,26E+00	4,91E-01	-1,03E+00	down	--	--
Lmhp011388	C21H36O4	2-_-Linolenoyl-glycerol	Lipids	Glycerol ester	55268-58-1	A	1,75E+06	1,76E+06	1,79E+06	8,72E+05	8,23E+05	8,76E+05	1,34E+00	4,85E-01	-1,04E+00	down	--	--
Lmgn002555	C8H14O4	2-Propylglutaric acid	Organic acids	Organic acids	32806-62-5	A	3,50E+05	2,81E+05	3,17E+05	1,36E+05	1,56E+05	1,66E+05	1,30E+00	4,84E-01	-1,05E+00	down	C16658	--
pme0516	C6H12O6	Inositol	Others	Saccharides and Alcohols	87-89-8	A	7,84E+04	8,38E+04	7,66E+04	3,70E+04	4,58E+04	2,97E+04	1,27E+00	4,71E-01	-1,09E+00	down	C00137	ko00052,ko00053,ko00562,ko01100,ko01110,ko02010,ko04070
mws0875	C5H10N2O3S	L-Cysteinyl-L-glycine	Amino acids and derivatives	Amino acids and derivatives	19246-18-5	A	9,09E+03	1,39E+04	1,34E+04	5,29E+03	5,17E+03	6,22E+03	1,25E+00	4,60E-01	-1,12E+00	down	C01419	ko00480,ko01100
Cmhp005227	C16H18O8	4,8-Dihydroxy Naphthol-1-O-glucoside	Quinones	Quinones	-	A	7,80E+05	7,67E+05	8,08E+05	3,38E+05	4,02E+05	3,23E+05	1,32E+00	4,51E-01	-1,15E+00	down	--	--
Hmjp002337	C10H8O4	Isoscopoletin (6-Hydroxy-7-Methoxycoumarin)	Lignans and Coumarins	Coumarins	776-86-3	B	2,60E+04	3,01E+04	2,74E+04	5,13E+03	1,02E+04	2,14E+04	1,02E+00	4,40E-01	-1,19E+00	down	C18079	--
Lmhp008833	C24H48NO7P	LysoPC 16:1(2n isomer)	Lipids	LPC	-	A	3,46E+06	3,71E+06	3,51E+06	1,56E+06	1,56E+06	1,57E+06	1,34E+00	4,39E-01	-1,19E+00	down	--	--
pmd0132	C24H50NO7P	LysoPC 16:0(2n isomer)	Lipids	LPC	-	A	3,61E+06	4,03E+06	3,64E+06	1,66E+06	1,65E+06	1,64E+06	1,34E+00	4,38E-01	-1,19E+00	down	--	--
Lmhp009590	C25H50NO7P	LysoPC 17:1	Lipids	LPC	-	A	1,28E+05	1,32E+05	1,34E+05	5,49E+04	6,20E+04	5,10E+04	1,33E+00	4,25E-01	-1,23E+00	down	--	--
pmp001270	C24H48NO7P	LysoPC 16:1	Lipids	LPC	76790-27-7	A	3,34E+06	3,56E+06	3,34E+06	1,45E+06	1,43E+06	1,41E+06	1,34E+00	4,20E-01	-1,25E+00	down	--	--
Lmgp004731	C21H20O10	Genistein-7-O-galactoside	Flavonoids	Isoflavones	-	A	1,93E+04	2,25E+04	1,95E+04	8,43E+03	8,40E+03	8,48E+03	1,33E+00	4,13E-01	-1,28E+00	down	--	--
pmb2406	C25H52NO7P	LysoPC 17:0	Lipids	LPC	50930-23-9	A	1,64E+04	1,89E+04	1,42E+04	6,29E+03	6,53E+03	7,53E+03	1,31E+00	4,11E-01	-1,28E+00	down	--	--
pmp000087	C13H16O6	2-Feruloyl-sn-glycerol	Phenolic acids	Phenolic acids	-	B	1,54E+05	1,48E+05	1,84E+05	7,51E+04	5,52E+04	6,54E+04	1,30E+00	4,03E-01	-1,31E+00	down	--	--
pmp001281	C26H52NO7P	LysoPC 18:1	Lipids	LPC	-	A	2,55E+06	2,58E+06	2,51E+06	1,03E+06	1,01E+06	1,01E+06	1,34E+00	3,99E-01	-1,33E+00	down	--	--
Lmhp009129	C23H48NO7P	LysoPC 15:0(2n isomer)	Lipids	LPC	-	B	2,22E+04	3,10E+04	2,33E+04	1,10E+04	9,39E+03	9,02E+03	1,30E+00	3,85E-01	-1,38E+00	down	--	--
pmd0136	C26H54NO7P	LysoPC 18:0(2n isomer)	Lipids	LPC	-	B	3,59E+04	3,98E+04	3,39E+04	1,37E+04	1,50E+04	1,17E+04	1,32E+00	3,69E-01	-1,44E+00	down	--	--
pmb0856	C23H46NO7P	LysoPE 18:1(2n isomer)	Lipids	LPE	-	B	8,31E+05	9,00E+05	8,67E+05	3,23E+05	3,13E+05	3,21E+05	1,34E+00	3,69E-01	-1,44E+00	down	--	--
pmb2228	C27H56NO7P	LysoPC 19:0	Lipids	LPC	108273-88-7	B	5,58E+03	7,62E+03	6,68E+03	2,46E+03	2,03E+03	2,74E+03	1,30E+00	3,64E-01	-1,46E+00	down	--	--
pmb2319	C23H48NO7P	LysoPC 15:0	Lipids	LPC	108273-89-8	A	1,57E+04	2,29E+04	1,80E+04	6,96E+03	6,10E+03	7,28E+03	1,30E+00	3,59E-01	-1,48E+00	down	--	--
pmb0490	C13H18N2O2	p-Coumaroylputrescine	Alkaloids	Phenolamine	34136-53-3	B	2,54E+05	2,44E+05	1,97E+05	6,92E+04	8,01E+04	8,32E+04	1,32E+00	3,35E-01	-1,58E+00	down	C18326	ko00330,ko01100
pmn001319	C22H22O8	1-O-Feruloyl-3-O-p-Coumaroylglycerol	Phenolic acids	Phenolic acids	-	A	3,36E+04	3,96E+04	3,66E+04	1,20E+04	1,18E+04	1,16E+04	1,34E+00	3,23E-01	-1,63E+00	down	--	--
pmn001399	C20H22O9	2,4,6,4'-Tetrahydroxy-stilbene-2-O-glucoside	Others	Stilbene	-	B	1,36E+04	2,32E+04	1,61E+04	6,60E+03	4,66E+03	5,65E+03	1,27E+00	3,20E-01	-1,65E+00	down	--	--
pmp000091	C23H24O9	1,3-O-Diferuloylglycerol*	Phenolic acids	Phenolic acids	83008-46-2	A	3,81E+06	4,32E+06	5,89E+06	1,39E+06	1,50E+06	1,49E+06	1,31E+00	3,12E-01	-1,68E+00	down	--	--
Lmhp010190	C26H52NO7P	LysoPC 18:1(2n isomer)	Lipids	LPC	-	A	2,38E+07	2,63E+07	2,44E+07	7,77E+06	7,63E+06	7,44E+06	1,34E+00	3,07E-01	-1,71E+00	down	--	--
Hmsn002272	C15H20O8	Demethyl coniferin	Phenolic acids	Phenolic acids	-	A	7,81E+03	1,33E+04	9,10E+03	1,58E+03	5,99E+03	8,53E+02	1,07E+00	2,79E-01	-1,84E+00	down	--	--
pmd0130	C22H46NO7P	LysoPC 14:0	Lipids	LPC	20559-16-4	B	3,93E+04	4,70E+04	3,67E+04	1,23E+04	9,72E+03	1,05E+04	1,33E+00	2,65E-01	-1,92E+00	down	--	--
Hmbp006861	C23H24O9	1,2-O-Diferuloylglycerol*	Phenolic acids	Phenolic acids	-	A	4,32E+06	6,39E+06	4,88E+06	1,06E+06	1,47E+06	1,29E+06	1,31E+00	2,45E-01	-2,03E+00	down	--	--
Lmlp005572	C21H20O10	Galangin-7-O-glucoside	Flavonoids	Flavonoid	-	A	5,95E+04	5,16E+04	5,72E+04	1,23E+04	1,07E+04	1,29E+04	1,33E+00	2,13E-01	-2,23E+00	down	--	--
mws0072	C21H20O10	Apigenin-5-O-glucoside	Flavonoids	Flavonoid	28757-27-9	B	1,71E+05	1,69E+05	1,63E+05	1,69E+04	2,04E+04	1,16E+04	1,33E+00	9,72E-02	-3,36E+00	down	--	--
pmp001252	C17H17NO3	p-Coumaroyltyramine	Alkaloids	Phenolamine	36417-86-4	A	3,78E+03	3,32E+03	3,17E+03	9,00E+00	9,00E+00	9,00E+00	1,34E+00	2,63E-03	-8,57E+00	down	--	--
pme3475	C15H12O5	Butin	Flavonoids	Dihydroflavone	492-14-8	A	6,39E+03	4,87E+03	5,95E+03	9,00E+00	9,00E+00	9,00E+00	1,34E+00	1,57E-03	-9,32E+00	down	C09614	ko00941
pme3227	C27H30O14	Vitexin-2''-O-rhamnoside	Flavonoids	Flavonoid carbonoside	64820-99-1	B	6,41E+03	1,48E+04	2,45E+03	9,00E+00	9,00E+00	9,00E+00	1,32E+00	1,14E-03	-9,78E+00	down	C12628	ko00944
pmb0496	C15H22N4O3	N-Feruloylagmatine	Alkaloids	Phenolamine	-	B	1,64E+04	1,54E+04	1,98E+04	9,00E+00	9,00E+00	9,00E+00	1,34E+00	5,23E-04	-1,09E+01	down	C18325	ko00330,ko01100
pme2960	C15H12O5	Naringenin chalcone	Flavonoids	Chalcones	73692-50-9	A	2,03E+04	1,46E+04	1,68E+04	9,00E+00	9,00E+00	9,00E+00	1,34E+00	5,23E-04	-1,09E+01	down	C06561	ko00941,ko01100,ko01110
mws0895	C21H20O10	Genistein-7-O-Glucoside (Genistin)	Flavonoids	Isoflavones	529-59-9	A	1,61E+04	1,83E+04	2,61E+04	9,00E+00	9,00E+00	9,00E+00	1,34E+00	4,47E-04	-1,11E+01	down	C09126	ko00943
pmb3006	C21H20O10	Apigenin-7-O-glucoside(Cosmosiin)	Flavonoids	Flavonoid	578-74-5	B	1,91E+04	2,19E+04	1,95E+04	9,00E+00	9,00E+00	9,00E+00	1,34E+00	4,46E-04	-1,11E+01	down	C04608	ko00944
pme2993	C10H8O4	Scopoletin (7-Hydroxy-5-methoxycoumarin)	Lignans and Coumarins	Coumarins	92-61-5	B	2,91E+04	1,94E+04	2,38E+04	9,00E+00	9,00E+00	9,00E+00	1,34E+00	3,74E-04	-1,14E+01	down	C01752	ko00940,ko01110
pmc0682	C8H8N2	4-Aminoindole	Alkaloids	Plumerane	5192-23-4	B	3,99E+04	4,49E+04	4,08E+04	9,00E+00	9,00E+00	9,00E+00	1,34E+00	2,15E-04	-1,22E+01	down	--	--
